# Supplementary material for: Essential Oils from Selected Mediterranean Aromatic Plants—Characterization and Biological Activity as Aphid Biopesticides
Source: Life (Basel). 2023 Jul 25;13(8):1621. doi: 10.3390/life13081621 (PMC10455336; doi:10.3390/life13081621)
Supplement: Supplementary file 1 [file life-13-01621-s001.zip]

Archive with 1 entries (1 files):
- life-2492064-supplementary.xlsx
