# Supplementary material for: Essential Oils from Selected Mediterranean Aromatic Plants—Characterization and Biological Activity as Aphid Biopesticides
Source: Life (Basel). 2023 Jul 25;13(8):1621. doi: 10.3390/life13081621 (PMC10455336; doi:10.3390/life13081621)
Supplement: Supplementary file 1 [file life-13-01621-s001.zip › life-2492064-supplementary.xlsx]

## Sheet: Thymus
Injection 1 - JLC023.D							Injection 2 - JLC024.D
Peak	R.T.	Area	Area Pct	Library/ID	CAS	Qual	Peak	R.T.	Area	Area Pct	Library/ID	CAS	Qual
1	17.526	43371340	1.55598	Caryophyllene	87-44-5	99	1	5.767	34542652	1.2514	D-Limonene	5989-27-5	99
2	5.768	35138205	1.26061	D-Limonene	5989-27-5	99	2	13.303	19222972	0.696403	Bicyclo[2.2.1]heptan-2-ol, 1,7,7-trimethyl-, acetate, (1S-endo)-	5655-61-8	99
3	24.29	27557651	0.988653	2-Naphthalenemethanol, decahydro-.alpha.,.alpha.,4a-trimethyl-8-methylene-, [2R-(2.alpha.,4a.alpha.,8a.beta.)]-	473-15-4	99	3	17.526	42341169	1.53392	Caryophyllene	87-44-5	99
4	24.375	27280518	0.97871	2-Naphthalenemethanol, 1,2,3,4,4a,5,6,8a-octahydro-.alpha.,.alpha.,4a,8-tetramethyl-, [2R-(2.alpha.,4a.alpha.,8a.beta.)]-	473-16-5	99	4	18.104	948057	0.0343459	Aromandendrene	489-39-4	99
5	13.303	19782126	0.709699	Bicyclo[2.2.1]heptan-2-ol, 1,7,7-trimethyl-, acetate, (1S-endo)-	5655-61-8	99	5	18.779	10021100	0.363041	Alloaromadendrene	25246-27-9	99
6	23.761	13577924	0.487119	.gama.-eudesmol	1000374-18-5	99	6	19.245	1810608	0.0655941	.gamma.-Muurolene	30021-74-0	99
7	18.78	10387786	0.37267	Alloaromadendrene	25246-27-9	99	7	19.959	3995598	0.144751	.alpha.-Muurolene	31983-22-9	99
8	19.959	4157567	0.149156	.alpha.-Muurolene	10208-80-7	99	8	23.761	13302273	0.48191	.gama.-eudesmol	1000374-18-5	99
9	19.244	1910681	0.0685472	.gamma.-Muurolene	30021-74-0	99	9	24.288	26810850	0.971294	2-Naphthalenemethanol, decahydro-.alpha.,.alpha.,4a-trimethyl-8-methylene-, [2R-(2.alpha.,4a.alpha.,8a.beta.)]-	473-15-4	99
10	19.548	1603295	0.0575195	Naphthalene, 1,2,3,4,4a,5,6,8a-octahydro-4a,8-dimethyl-2-(1-methylethenyl)-, [2R-(2.alpha.,4a.alpha.,8a.beta.)]-	473-13-2	99	10	24.375	26657996	0.965756	2-Naphthalenemethanol, 1,2,3,4,4a,5,6,8a-octahydro-.alpha.,.alpha.,4a,8-tetramethyl-, [2R-(2.alpha.,4a.alpha.,8a.beta.)]-	473-16-5	99
11	8.988	312740637	11.2198	(+)-2-Bornanone	464-49-3	98	11	6.71	11643342	0.421811	Cyclohexanol, 1-methyl-4-(1-methylethenyl)-, cis-	7299-41-4	98
12	17.014	28073957	1.00718	Methyleugenol	93-15-2	98	12	8.987	307770075	11.1498	Camphor	76-22-2	98
13	6.711	12194958	0.437504	Cyclohexanol, 1-methyl-4-(1-methylethenyl)-, cis-	7299-41-4	98	13	10.921	4248292	0.153906	Bicyclo[3.1.1]hept-3-en-2-one, 4,6,6-trimethyl-, (1S)-	1196-01-6	98
14	15.534	5193569	0.186323	Eugenol	97-53-0	98	14	15.534	5013577	0.18163	Phenol, 2-methoxy-3-(2-propenyl)-	1941-12-4	98
15	18.556	5180616	0.185859	1,4,7,-Cycloundecatriene, 1,5,9,9-tetramethyl-, Z,Z,Z-	1000062-61-9	98	15	17.013	27220492	0.986134	Methyleugenol	93-15-2	98
16	24.994	3921917	0.140702	Aromandendrene	489-39-4	98	16	20.37	8664276	0.313886	Naphthalene, 1,2,4a,5,6,8a-hexahydro-4,7-dimethyl-1-(1-methylethyl)-	483-75-0	98
17	10.922	3204618	0.114968	Bicyclo[3.1.1]hept-3-en-2-one, 4,6,6-trimethyl-, (1S)-	1196-01-6	98	17	20.64	14076533	0.50996	Naphthalene, 1,2,3,5,6,8a-hexahydro-4,7-dimethyl-1-(1-methylethyl)-, (1S-cis)-	483-76-1	98
18	18.11	998071	0.0358066	Alloaromadendrene	25246-27-9	98	18	21.591	1464546	0.053057	Benzene, 1,2,3-trimethoxy-5-(2-propenyl)-	487-11-6	98
19	5.892	495862358	17.7895	Eucalyptol	470-82-6	97	19	24.993	3679338	0.133294	Aromandendrene	489-39-4	98
20	4.155	162928556	5.84519	Camphene	79-92-5	97	20	4.155	159621240	5.7827	Camphene	79-92-5	97
21	7.568	152869267	5.48431	1,6-Octadien-3-ol, 3,7-dimethyl-	78-70-6	97	21	5.469	14933244	0.540996	(+)-4-Carene	29050-33-7	97
22	5.659	99789931	3.58004	o-Cymene	527-84-4	97	22	5.658	97172279	3.52032	o-Cymene	527-84-4	97
23	12.25	22455281	0.805601	Geraniol	106-24-1	97	23	5.89	508965713	18.4386	Eucalyptol	470-82-6	97
24	5.469	15500780	0.556103	1,3-Cyclohexadiene, 1-methyl-4-(1-methylethyl)-	99-86-5	97	24	6.161	6812658	0.246807	1,3,6-Octatriene, 3,7-dimethyl-, (Z)-	3338-55-4	97
25	20.371	8971587	0.321863	Naphthalene, 1,2,4a,5,6,8a-hexahydro-4,7-dimethyl-1-(1-methylethyl)-	483-75-0	97	25	7.567	149852594	5.42881	1,6-Octadien-3-ol, 3,7-dimethyl-	78-70-6	97
26	8.221	7608238	0.272952	2-Cyclohexen-1-ol, 1-methyl-4-(1-methylethyl)-, trans-	2983-81-4	97	26	8.22	7559862	0.273876	2-Cyclohexen-1-ol, 1-methyl-4-(1-methylethyl)-, trans-	29803-81-4	97
27	6.161	7199079	0.258273	.beta.-Ocimene	13877-91-3	97	27	12.25	22101392	0.800681	Geraniol	106-24-1	97
28	21.59	1477808	0.0530175	Benzene, 1,2,3-trimethoxy-5-(2-propenyl)-	487-11-6	97	28	16.448	8139380	0.294871	(-)-.beta.-Bourbonene	5208-59-3	97
29	22.642	1024675	0.036761	Naphthalene, 1,2,3,5,6,7,8,8a-octahydro-1,8a-dimethyl-7-(1-methylethenyl)-, [1S-(1.alpha.,7.alpha.,8a.alpha.)]-	10219-75-7	97	29	18.274	1322349	0.0479056	Naphthalene, 1,2,4a,5,6,8a-hexahydro-4,7-dimethyl-1-(1-methylethyl)-	483-75-0	97
30	3.877	105098071	3.77048	(1S)-2,6,6-Trimethylbicyclo[3.1.1]hept-2-ene	7785-26-4	96	30	18.557	5058110	0.183243	Humulene	6753-98-6	97
31	7.274	13635046	0.489168	(+)-4-Carene	29050-33-7	96	31	19.549	1555099	0.0563376	Naphthalene, 1,2,3,5,6,7,8,8a-octahydro-1,8a-dimethyl-7-(1-methylethenyl)-, [1S-(1.alpha.,7.alpha.,8a.alpha.)]-	10219-75-7	97
32	16.447	8482429	0.304314	(-)-.beta.-Bourbonene	5208-59-3	96	32	21.051	1274178	0.0461605	.alpha.-Muurolene	31983-22-9	97
33	3.703	7507452	0.269336	Tricyclo[2.2.1.0(2,6)]heptane, 1,7,7-trimethyl-	508-32-7	96	33	22.643	984967	0.035683	Alloaromadendrene	25246-27-9	97
34	19.393	7325172	0.262796	1,6-Cyclodecadiene, 1-methyl-5-methylene-8-(1-methylethyl)-, [S-(E,E)]-	23986-74-5	96	34	23.436	1193052	0.0432215	1H-Cyclopropa[a]naphthalene, 1a,2,3,3a,4,5,6,7b-octahydro-1,1,3a,7-tetramethyl-, [1aR-(1a.alpha.,3a.alpha.,7b.alpha.)]-	489-29-2	97
35	17.815	2212343	0.0793696	1H-Cyclopenta[1,3]cyclopropa[1,2]benzene, octahydro-7-methyl-3-methylene-4-(1-methylethyl)-, [3aS-(3a.alpha.,3b.beta.,4.beta.,7.alpha.,7aS*)]-	13744-15-5	96	35	3.876	102409787	3.71006	(1R)-2,6,6-Trimethylbicyclo[3.1.1]hept-2-ene	7785-70-8	96
36	2.744	1555114	0.0557909	2-Hexenal, (E)-	6728-26-3	96	36	9.924	75653146	2.74073	3-Cyclohexen-1-ol, 4-methyl-1-(1-methylethyl)-, (R)-	20126-76-5	96
37	21.051	1339837	0.0480677	Naphthalene, 1,2,4a,5,6,8a-hexahydro-4,7-dimethyl-1-(1-methylethyl)-,[1R-(1.alpha.,4a.alpha.,8a.alpha.)]-	17627-24-6	96	37	17.816	2127456	0.0770727	Bicyclo[4.4.0]dec-1-ene, 2-isopropyl-5-methyl-9-methylene-	150320-52-8	96
38	9.618	287998890	10.3322	endo-Borneol	507-70-0	95	38	2.744	1541887	0.0558589	2-Hexenal, (E)-	6728-26-3	95
39	9.925	75958573	2.72507	3-Cyclohexen-1-ol, 4-methyl-1-(1-methylethyl)-, (R)-	20126-76-5	95	39	4.67	72652580	2.63203	Bicyclo[3.1.1]heptane, 6,6-dimethyl-2-methylene-, (1S)-	18172-67-3	95
40	4.67	74673365	2.67897	Bicyclo[3.1.1]heptane, 6,6-dimethyl-2-methylene-, (1S)-	18172-67-3	95	40	6.483	27110709	0.982157	.gamma.-Terpinene	99-85-4	95
41	6.484	27935249	1.0022	.gamma.-Terpinene	99-85-4	95	41	9.483	2250737	0.0815389	Pinocarvone	30460-92-5	95
42	24.014	20586795	0.738568	Bicyclo[4.4.0]dec-1-ene, 2-isopropyl-5-methyl-9-methylene-	150320-52-8	95	42	9.616	284576224	10.3095	endo-Borneol	507-70-0	95
43	20.641	14706763	0.527617	Naphthalene, 1,2,3,5,6,8a-hexahydro-4,7-dimethyl-1-(1-methylethyl)-, (1S-cis)-	483-76-1	95	43	12.78	1424772	0.0516161	Citral	5392-40-5	95
44	9.484	2032568	0.07292	Pinocarvone	30460-92-5	95	44	22.969	4952866	0.179431	Ledol	577-27-5	95
45	11.162	1829149	0.0656222	2-Cyclohexen-1-ol, 2-methyl-5-(1-methylethenyl)-, cis-	1197-06-4	95	45	24.016	19980011	0.723829	Bicyclo[4.4.0]dec-1-ene, 2-isopropyl-5-methyl-9-methylene-	150320-52-8	95
46	22.409	39190008	1.40597	Caryophyllene oxide	1139-30-6	94	46	3.703	7326757	0.265431	Tricyclo[2.2.1.0(2,6)]heptane, 1,7,7-trimethyl-	508-32-7	94
47	22.244	37790435	1.35576	1H-Cycloprop[e]azulen-7-ol, decahydro-1,1,7-trimethyl-4-methylene-, [1ar-(1a.alpha.,4a.alpha.,7.beta.,7a.beta.,7b.alpha.)]-	6750-60-3	94	47	4.568	34090534	1.23502	.beta.-Phellandrene	555-10-2	94
48	4.568	35112608	1.25969	.beta.-Phellandrene	555-10-2	94	48	16.653	3630806	0.131536	Cyclohexane, 1-ethenyl-1-methyl-2,4-bis(1-methylethenyl)-, [1S-(1.alpha.,2.beta.,4.beta.)]-	515-13-9	94
49	3.728	8259969	0.296333	Bicyclo[3.1.0]hex-2-ene, 2-methyl-5-(1-methylethyl)-	2867-05-2	94	49	19.392	7039797	0.255035	.beta.-copaene	1000374-18-9	94
50	16.653	3983899	0.142926	Cyclohexane, 1-ethenyl-1-methyl-2,4-bis(1-methylethenyl)-, [1S-(1.alpha.,2.beta.,4.beta.)]-	515-13-9	94	50	22.243	36988020	1.33999	1H-Cycloprop[e]azulen-7-ol, decahydro-1,1,7-trimethyl-4-methylene-, [1ar-(1a.alpha.,4a.alpha.,7.beta.,7a.beta.,7b.alpha.)]-	6750-60-3	94
51	12.781	1609848	0.0577546	Citral	5392-40-5	94	51	3.727	7888945	0.285798	Bicyclo[3.1.0]hex-2-ene, 4-methyl-1-(1-methylethyl)-	28634-89-1	93
52	3.203	324298	0.0116344	5-Hexenal, 4-methylene-	17844-21-2	94	52	7.274	13191475	0.477896	(+)-4-Carene	29050-33-7	93
53	19.857	6546115	0.234847	Bicyclogermacrene	67650-90-2	93	53	11.161	2267671	0.0821524	2-Cyclohexen-1-ol, 2-methyl-5-(1-methylethenyl)-, cis-	1197-06-4	93
54	18.271	1387859	0.0497905	.beta.-copaene	1000374-18-9	93	54	13.436	479915	0.0173862	Thymol	89-83-8	93
55	23.442	1376888	0.0493969	1H-Cyclopropa[a]naphthalene, 1a,2,3,3a,4,5,6,7b-octahydro-1,1,3a,7-tetramethyl-, [1aR-(1a.alpha.,3a.alpha.,7b.alpha.)]-	489-29-2	93	55	13.743	11953181	0.433036	3-Methyl-4-isopropylphenol	3228-02-2	93
56	13.553	857197	0.0307526	Phenol, 2,3,4,6-tetramethyl-	3238-38-8	93	56	4.034	899245	0.0325775	Bicyclo[3.1.0]hex-2-ene, 4-methylene-1-(1-methylethyl)-	36262-09-6	91
57	12.403	4387061	0.157389	Geraniol	106-24-1	92	57	4.838	46431218	1.68209	.beta.-Myrcene	123-35-3	91
58	21.953	1269120	0.0455307	Tricyclo[6.3.0.0(2,4)]undec-8-ene, 3,3,7,11-tetramethyl-	1000152-25-6	92	58	6.847	6307546	0.228507	Ethyl 2-(5-methyl-5-vinyltetrahydrofuran-2-yl)propan-2-yl carbonate	1000373-80-3	91
59	4.839	47908102	1.71874	.beta.-Myrcene	123-35-3	91	59	8.361	3013517	0.109173	.alpha.-Campholenal	4501-58-0	91
60	21.402	46365251	1.66339	Cyclohexanemethanol, 4-ethenyl-.alpha.,.alpha.,4-trimethyl-3-(1-methylethenyl)-, [1R-(1.alpha.,3.alpha.,4.beta.)]-	639-99-6	91	60	10.815	2786290	0.100941	2-Cyclohexen-1-ol, 3-methyl-6-(1-methylethyl)-, cis-	16721-38-3	91
61	15.298	26916328	0.965645	3-Cyclohexene-1-methanol, .alpha.,.alpha.,4-trimethyl-, acetate	80-26-2	91	61	11.432	6011149	0.21777	2,6-Octadien-1-ol, 3,7-dimethyl-, (Z)-	106-25-2	91
62	13.743	12622183	0.452831	Phenol, 2-methyl-5-(1-methylethyl)-	499-75-2	91	62	14.643	536484	0.0194355	Cyclohexasiloxane, dodecamethyl-	540-97-6	91
63	6.847	6406173	0.229827	Ethyl 2-(5-methyl-5-vinyltetrahydrofuran-2-yl)propan-2-yl carbonate	1000373-80-3	91	63	15.298	25875850	0.937421	3-Cyclohexene-1-methanol, .alpha.,.alpha.,4-trimethyl-, acetate	80-26-2	91
64	20.155	6308994	0.22634	Bornyl isovalerate	76-50-6	91	64	16.522	477398	0.017295	.alpha.-Bourbonene	1000293-01-9	91
65	19.139	5157678	0.185036	2,6-Octadien-1-ol, 3,7-dimethyl-, acetate, (Z)-	141-12-8	91	65	19.139	4957197	0.179588	2,6-Octadien-1-ol, 3,7-dimethyl-, acetate, (Z)-	141-12-8	91
66	11.481	2905154	0.104225	Isobornyl formate	12-67-5	91	66	19.858	6363032	0.230518	1,5,5-Trimethyl-6-methylene-cyclohexene	514-95-4	91
67	21.686	2477744	0.088891	Butanoic acid, 3,7-dimethyl-2,6-octadienyl ester, (E)-	106-29-6	91	67	21.402	45313661	1.64161	Cyclohexanemethanol, 4-ethenyl-.alpha.,.alpha.,4-trimethyl-3-(1-methylethenyl)-, [1R-(1.alpha.,3.alpha.,4.beta.)]-	639-99-6	91
68	4.034	924352	0.0331619	Bicyclo[3.1.0]hex-2-ene, 4-methylene-1-(1-methylethyl)-	036262-09-6	91	68	22.409	38521451	1.39554	Caryophyllene oxide	1139-30-6	91
69	11.971	658779	0.0236342	(-)-Carvone	6485-40-1	91	69	23.295	2300905	0.0833564	Naphthalene, 1,2,3,4,4a,7-hexahydro-1,6-dimethyl-4-(1-methylethyl)-	16728-99-7	91
70	14.644	556005	0.0199471	Cyclohexasiloxane, dodecamethyl-	540-97-6	91	70	24.173	1749762	0.0633897	.alfa.-Copaene	1000360-33-0	91
71	16.15	24174219	0.867269	Bornyl acetate	76-49-3	90	71	2.854	744675	0.0269778	1-Hexanol	111-27-3	90
72	22.968	5173950	0.18562	Ledol	577-27-5	90	72	10.122	4672018	0.169256	Benzenemethanol, .alpha.,.alpha.,4-trimethyl-	1197-01-9	90
73	10.122	3659892	0.131302	Benzenemethanol, .alpha.,.alpha.,4-trimethyl-	1197-01-9	90	73	20.538	2651034	0.0960407	Bicyclo[4.1.0]heptane, 7-(1-methylethylidene)-	53282-47-6	89
74	24.173	1855066	0.066552	1H-Benzocycloheptene, 2,4a,5,6,7,8-hexahydro-3,5,5,9-tetramethyl-, (R)-	1461-03-6	90	74	10.335	125938157	4.56244	.alpha.-Terpineol	98-55-5	86
75	10.816	1189486	0.0426738	2-Cyclohexen-1-ol, 3-methyl-6-(1-methylethyl)-, cis-	16721-38-3	90	75	16.151	23492741	0.851087	Isobornyl propionate	2756-56-1	86
76	2.854	735584	0.0263897	1-Hexanol	111-27-3	90	76	16.349	1071634	0.0388228	2,6-Octadien-1-ol, 3,7-dimethyl-, acetate, (Z)-	141-12-8	86
77	13.435	515148	0.0184813	Phenol, 2-methyl-5-(1-methylethyl)-	499-75-2	90	77	21.686	2400593	0.0869678	Geranyl isobutyrate	2345-26-8	86
78	11.433	2768973	0.0993391	2,6-Octadien-1-ol, 3,7-dimethyl-, (Z)-	106-25-2	89	78	22.551	858508	0.0311017	Isoaromadendrene epoxide	1000159-36-6	86
79	16.35	1116637	0.0400602	2,6-Octadien-1-ol, 3,7-dimethyl-, (Z)-	106-25-2	87	79	23.143	3700754	0.13407	Caryophyllene oxide	1139-30-6	86
80	10.337	126019060	4.52103	.alpha.-Terpineol	98-55-5	86	80	2.292	196147	0.00710594	Hexanal	66-25-1	80
81	8.362	3017314	0.108249	.alpha.-Campholenal	4501-58-0	83	81	3.203	298292	0.0108064	5-Hexenal, 4-methylene-	17844-21-2	80
82	23.296	2347433	0.084216	4,7-Methanoazulene, 1,2,3,4,5,6,7,8-octahydro-1,4,9,9-tetramethyl-, [1S-(1.alpha.,4.alpha.,7.alpha.)]-	514-51-2	83	82	7.675	7737368	0.280307	1,5,7-Octatrien-3-ol, 3,7-dimethyl-	29957-43-5	78
83	21.502	850215	0.0305021	Cyclohexane, 1-methylene-3-(1-methylethenyl)-, (R)-	013837-95-1	83	83	21.188	11075078	0.401224	cis-.alpha.-Bisabolene	29837-07-8	78
84	22.549	836288	0.0300025	Isoaromadendrene epoxide	1000159-36-6	83	84	21.501	806721	0.0292256	1,4,8-Dodecatriene, (E,E,E)-	24252-85-5	78
85	16.522	526651	0.018894	.alpha.-Bourbonene	1000293-01-9	83	85	5.198	1352903	0.0490125	.alpha.-Phellandrene	99-83-2	76
86	2.293	192973	0.00692306	Hexanal	66-25-1	83	86	11.97	651142	0.0235893	(-)-Carvone	6485-40-1	74
87	21.19	11466046	0.411353	cis-.alpha.-Bisabolene	29837-07-8	80	87	14.279	3844608	0.139281	Cyclohexane, 1-methylene-4-(1-methylethenyl)-	499-97-8	74
88	4.91	6239678	0.223853	2,3-Dehydro-1,8-cineole	92760-25-3	76	88	21.952	1244883	0.0450992	.alpha.-Guaiene	3691-12-1	74
89	5.198	1454711	0.0521889	.alpha.-Phellandrene	99-83-2	76	89	11.851	1497939	0.0542668	2,6-Octadienal, 3,7-dimethyl-, (Z)-	106-26-3	72
90	7.675	7964142	0.28572	1,5,7-Octatrien-3-ol, 3,7-dimethyl-	29957-43-5	72	90	4.91	6001673	0.217426	2,3-Dehydro-1,8-cineole	92760-25-3	70
91	4.233	1520666	0.0545551	Bicyclo[3.1.0]hex-3-en-2-ol, 2-methyl-5-(1-methylethyl)-, (1.alpha.,2.alpha.,5.alpha.)-	97631-68-0	72	91	3.646	4154926	0.150523	.beta.-Pinene	127-91-3	64
92	3.646	4297692	0.154183	.beta.-Pinene	127-91-3	64	92	10.515	5873771	0.212793	.alpha.-Thujenal	1000139-63-3	64
93	23.143	3793946	0.136111	Caryophyllene oxide	1139-30-6	64	93	18.91	7779766	0.281843	Butanoic acid, 1,7,7-trimethylbicyclo[2.2.1]hept-2-yl ester, endo-	13109-70-1	60
94	10.516	3758526	0.13484	.alpha.-Thujenal	1000139-63-3	64	94	4.232	1475349	0.0534484	3-Thujen-2-ol, stereoisomer	3310-03-0	59
95	6.958	547683	0.0196486	1-Nonen-3-ol	21964-44-3	64	95	6.958	532116	0.0192773	1-Nonen-3-ol	21964-44-3	59
96	25.314	1537622	0.0551634	4-(1,3,3-Trimethyl-bicyclo[4.1.0]hept-2-yl)-but-3-en-2-one	77143-31-8	60	96	12.4	3177475	0.115112	6,11-Dimethyl-2,6,10-dodecatrien-1-ol	1000196-53-3	59
97	11.851	1511645	0.0542315	2,6-Octadienal, 3,7-dimethyl-, (Z)-	106-26-3	59	97	25.438	8488776	0.307528	6-epi-shyobunol	1000374-18-3	58
98	20.538	2750962	0.0986929	.alpha.-Farnesene	502-61-4	56	98	26.378	663090	0.0240222	Bicyclo[4.3.0]nonane, 7-methylene-2,4,4-trimethyl-2-vinyl-	1000156-11-9	58
99	8.622	1488872	0.0534145	1,3,8-p-Menthatriene	18368-95-1	55	99	25.31	1480022	0.0536177	Alloaromadendrene oxide-(1)	1000156-12-8	55
100	18.91	7997295	0.286909	Isobornyl acetate	125-12-2	53	100	6.232	647530	0.0234585	Ethanone, 1-(1,4-dimethyl-3-cyclohexen-1-yl)-	43219-68-7	53
101	14.28	4010516	0.14388	Bicyclo[3.1.0]hexane, 4-methylene-1-(1-methylethyl)-	3387-41-5	53	101	7.174	851875	0.0308614	cis-Verbenol	1845-30-3	53
102	7.834	1984266	0.0711871	Z,Z,Z-8,9-Epoxyeicosa-5,11,14-trienoic acid, methyl ester	1000368-68-2	53	102	9.292	2946786	0.106755	Imidazole-5-pentanoic acid	1000126-21-5	53
103	6.232	723270	0.0259479	1(3H)-Isobenzofuranone, 4-(acetyloxy)-3a,4,5,7a-tetrahydro-3a,7a-dimethyl-, (3a.alpha.,4.beta.,7a.alpha.)-(.+/-.)-	54346-07-5	53	103	9.216	14913786	0.540291	2-Methyl-6-methylene-octa-1,7-dien-3-ol	22459-10-5	50
104	17.367	2747075	0.0985535	2-Propenoic acid, 1,7,7-trimethylbicyclo[2.2.1]hept-2-yl ester, exo-	5888-33-5	52	104	17.367	2657165	0.0962628	2-Propenoic acid, 1,7,7-trimethylbicyclo[2.2.1]hept-2-yl ester, exo-	5888-33-5	49
105	8.77	22285702	0.799517	Tetracyclo[3.3.1.1(3,7).0(2,4)]decane	10501-16-3	50	105	5.232	1093393	0.039611	Cyclopentane, (1-methylethenyl)-	55661-02-4	47
106	9.293	2342881	0.0840527	Imidazole-5-pentanoic acid	1000126-21-5	50	106	8.769	22131172	0.80176	Bicyclo[3.1.1]heptan-3-ol, 6,6-dimethyl-2-methylene-, [1S-(1.alpha.,3.alpha.,5.alpha.)]-	547-61-5	47
107	10.212	813632	0.0291897	p-Mentha-1(7),8-dien-2-ol	35907-10-9	50	107	5.392	1790211	0.0648551	Cyclohexane, 2-ethenyl-1,1-dimethyl-3-methylene-	95452-08-7	46
108	5.232	1196008	0.0429077	Bicyclo[4.2.0.]octane, 6,7-dimethyl	1000063-19-2	49	108	8.622	1621406	0.0587397	Benzofuran, 2,3-dihydro-2-methyl-	1746-11-8	46
109	24.84	1565129	0.0561502	Silane, [[4-[1,2-bis[(trimethylsilyl)oxy]ethyl]-1,2-phenylene]bis(oxy)]bis[trimethyl-	56114-62-6	47	109	10.211	1619798	0.0586815	Cyclohexene, 3-methyl-6-(1-methylethyl)-	5256-65-5	46
110	22.708	921750	0.0330685	3,4,4-Trimethyl-3-(3-oxo-but-1-enyl)-bicyclo[4.1.0]heptan-2-one	1000190-30-8	47	110	7.834	1642070	0.0594883	Bicyclo[4.2.0]oct-7-ene	616-10-4	45
111	5.392	1930098	0.0692438	Cyclohexane, 2-ethenyl-1,1-dimethyl-3-methylene-	95452-08-7	46	111	24.842	1444074	0.0523154	Silane, [[4-[1,2-bis[(trimethylsilyl)oxy]ethyl]-1,2-phenylene]bis(oxy)]bis[trimethyl-	56114-62-6	45
112	26.38	980000	0.0351583	Cedren-13-ol, 8-	18319-35-2	46	112	4.744	564490	0.0204501	1-Hepten-6-one, 2-methyl-	10408-15-8	43
113	25.449	8400242	0.301365	2-Cyclohexen-1-ol, 3-methyl-6-(1-methylethyl)-, cis-	16721-38-3	43	113	22.705	834217	0.0302217	2-(1,4,4-Trimethyl-cyclohex-2-enyl)-ethanol	1000190-92-3	43
114	7.174	887274	0.0318317	Verbenol	473-67-6	43	114	20.155	6073023	0.220011	Bornyl isovalerate	76-50-6	41
115	9.216	14753692	0.5293	3-Octyne	15232-76-5	38	115	10.457	2779129	0.100681	2-Cyclohexen-1-ol, 3-methyl-6-(1-methylethyl)-, cis-	16721-38-3	38
116	10.457	1496552	0.05369	1-Cyclobutanone,2-(2-methyl-1-propenyl)	91531-45-2	38	116	11.282	1098822	0.0398077	1,3,8-p-Menthatriene	18368-95-1	30
117	4.743	592946	0.0212724	5-Hepten-2-one, 6-methyl-	110-93-0	38	117	21.298	690531	0.0250163	2-Cyclopenten-1-one, 4-hydroxy-3-methyl-2-(2-propenyl)-	551-45-1	30
118	11.281	798757	0.028656	1,3,8-p-Menthatriene	18368-95-1	30
119	21.298	702423	0.0252	2-Pyridinecarboxamide, 3-hydroxy-N-methyl-	1196-30-1	27			2760323481
120	21.786	812395	0.0291453	.alpha.-Farnesene	502-61-4	25
		2787394843

## Sheet: Rosmarinus
Injection 1 - JLC013.D							Injection 2 - JLC014.D
Peak	R.T.	Area	Area Pct	Library/ID	CAS	Qual	Peak	R.T.	Area	Area Pct	Library/ID	CAS	Qual
1	13.34	191642433	5.16198	Bicyclo[2.2.1]heptan-2-ol, 1,7,7-trimethyl-, acetate, (1S-endo)-	5655-61-8	99	1	13.334	181179752	5.17243	Bicyclo[2.2.1]heptan-2-ol, 1,7,7-trimethyl-, acetate, (1S-endo)-	5655-61-8	99
2	5.778	180527076	4.86258	D-Limonene	5989-27-5	99	2	5.776	167830098	4.79132	D-Limonene	5989-27-5	99
3	17.533	41014764	1.10475	Caryophyllene	87-44-5	99	3	17.528	38798592	1.10765	Caryophyllene	87-44-5	99
4	11.041	499010622	13.4411	Bicyclo[3.1.1]hept-3-en-2-one, 4,6,6-trimethyl-, (1S)-	1196-01-6	98	4	11.033	469368257	13.3998	Bicyclo[3.1.1]hept-3-en-2-one, 4,6,6-trimethyl-, (1S)-	1196-01-6	98
5	8.979	265812765	7.15979	(+)-2-Bornanone	464-49-3	98	5	8.974	249345047	7.11846	(+)-2-Bornanone	464-49-3	98
6	16.866	11749245	0.316471	2-Cyclopenten-1-one, 3-methyl-2-(2-pentenyl)-, (Z)-	488-10-8	98	6	9.838	27232676	0.777455	Bicyclo[3.1.1]heptan-3-one, 2,6,6-trimethyl-, (1.alpha.,2.alpha.,5.alpha.)-	547-60-4	98
7	6.718	4719590	0.127124	Cyclohexanol, 1-methyl-4-(1-methylethenyl)-, cis-	7299-41-4	98	7	16.859	11181316	0.319211	2-Cyclopenten-1-one, 3-methyl-2-(2-pentenyl)-, (Z)-	488-10-8	98
8	17.015	4104528	0.110557	Methyleugenol	93-15-2	98	8	8.005	5240691	0.149615	Bicyclo[2.2.1]heptan-2-ol, 1,3,3-trimethyl-	1632-73-1	98
9	2.747	1859451	0.0500852	2-Hexenal, (E)-	6728-26-3	98	9	17.009	3905007	0.111483	Methyleugenol	93-15-2	98
10	15.544	780688	0.0210282	Eugenol	97-53-0	98	10	11.19	3794176	0.108319	2-Cyclohexen-1-ol, 2-methyl-5-(1-methylethenyl)-, cis-	1197-06-4	98
11	5.88	382974774	10.3156	Eucalyptol	470-82-6	97	11	34.502	833910	0.023807	7-Isopropyl-1,1,4a-trimethyl-1,2,3,4,4a,9,10,10a-octahydrophenanthrene	1000210-28-9	98
12	4.165	164726788	4.43699	Camphene	79-92-5	97	12	15.538	782542	0.0223405	Eugenol	97-53-0	98
13	7.562	112355064	3.02634	1,6-Octadien-3-ol, 3,7-dimethyl-	78-70-6	97	13	5.877	361424594	10.3182	Eucalyptol	470-82-6	97
14	4.677	109686363	2.95445	Bicyclo[3.1.1]heptane, 6,6-dimethyl-2-methylene-, (1S)-	18172-67-3	97	14	4.164	153292206	4.37628	Camphene	79-92-5	97
15	5.662	99628289	2.68353	p-Cymene	99-87-6	97	15	7.558	105494247	3.01172	1,6-Octadien-3-ol, 3,7-dimethyl-	78-70-6	97
16	5.474	30684947	0.826513	1,3-Cyclohexadiene, 1-methyl-4-(1-methylethyl)-	99-86-5	97	16	5.661	92655186	2.64518	o-Cymene	527-84-4	97
17	3.908	691184836	18.6174	.alpha.-Pinene	80-56-8	96	17	5.473	28550450	0.815076	1,3-Cyclohexadiene, 1-methyl-4-(1-methylethyl)-	99-86-5	97
18	7.286	44775316	1.20604	Cyclohexene, 1-methyl-4-(1-methylethylidene)-	586-62-9	96	18	18.56	8245752	0.235405	Humulene	6753-98-6	97
19	9.843	31287817	0.842752	Bicyclo[3.1.1]heptan-3-one, 2,6,6-trimethyl-, (1.alpha.,2.alpha.,5.alpha.)-	547-60-4	96	19	10.537	7720294	0.220404	(-)-Myrtenol	19894-97-4	97
20	18.566	8681270	0.233834	Humulene	6753-98-6	96	20	8.23	3900625	0.111357	2-Cyclohexen-1-ol, 1-methyl-4-(1-methylethyl)-, trans-	29803-81-4	97
21	8.009	5010132	0.13495	Bicyclo[2.2.1]heptan-2-ol, 1,3,3-trimethyl-	1632-73-1	96	21	6.162	940569	0.026852	1,3,6-Octatriene, 3,7-dimethyl-, (Z)-	3338-55-4	97
22	6.164	1004708	0.0270623	1,3,6-Octatriene, 3,7-dimethyl-, (Z)-	3338-55-4	96	22	3.908	659501134	18.8279	(1R)-2,6,6-Trimethylbicyclo[3.1.1]hept-2-ene	7785-70-8	96
23	8.103	725980	0.0195546	Thujone	546-80-5	96	23	7.283	42040501	1.2002	Cyclohexene, 1-methyl-4-(1-methylethylidene)-	586-62-9	96
24	5.339	595893	0.0160507	3-Carene	13466-78-9	96	24	2.747	1787701	0.0510364	2-Hexenal, (E)-	6728-26-3	96
25	17.311	498014	0.0134142	1H-3a,7-Methanoazulene, 2,3,4,7,8,8a-hexahydro-3,6,8,8-tetramethyl-, [3R-(3.alpha.,3a.beta.,7.beta.,8a.alpha.)]-	469-61-4	96	25	9.916	68539011	1.95669	3-Cyclohexen-1-ol, 4-methyl-1-(1-methylethyl)-, (R)-	20126-76-5	95
26	9.921	73561371	1.98141	3-Cyclohexen-1-ol, 4-methyl-1-(1-methylethyl)-, (R)-	20126-76-5	95	26	6.49	66223886	1.8906	.gamma.-Terpinene	99-85-4	95
27	6.492	70984705	1.91201	.gamma.-Terpinene	99-85-4	95	27	3.714	14890608	0.425106	Tricyclo[2.2.1.0(2,6)]heptane, 1,7,7-trimethyl-	508-32-7	95
28	3.714	16301396	0.439086	Tricyclo[2.2.1.0(2,6)]heptane, 1,7,7-trimethyl-	508-32-7	95	28	9.48	8900429	0.254095	Pinocarvone	30460-92-5	95
29	10.168	7287883	0.196303	Benzenemethanol, .alpha.,.alpha.,4-trimethyl-	1197-01-9	95	29	10.159	7036040	0.200869	Benzenemethanol, .alpha.,.alpha.,4-trimethyl-	1197-01-9	95
30	6.115	2113190	0.0569198	Benzeneacetaldehyde	122-78-1	95	30	6.716	4723744	0.134856	Cyclohexanol, 1-methyl-4-(1-methylethenyl)-, cis-	7299-41-4	95
31	9.58	83884379	2.25946	endo-Borneol	507-70-0	94	31	6.112	2000207	0.0571032	Benzeneacetaldehyde	122-78-1	95
32	9.418	9768722	0.263125	Bicyclo[3.1.1]heptan-3-one, 2,6,6-trimethyl-, (1.alpha.,2.beta.,5.alpha.)-	15358-88-0	94	32	5.299	419300	0.0119704	Benzene, 1-methoxy-2-methyl-	578-58-5	95
33	10.619	8742783	0.235491	Bicyclo[3.1.1]hept-2-ene-2-methanol, 6,6-dimethyl-	515-00-4	94	33	4.676	101462838	2.89662	.beta.-Pinene	127-91-3	94
34	33.021	2032773	0.0547537	Phenanthrene, 7-ethenyl-1,2,3,4,4a,4b,5,6,7,8,10,10a-dodecahydro-1,1,4a,7-tetramethyl-, [4aS-(4a.alpha.,4b.beta.,7.beta.,10a.beta.)]-	1686-66-4	94	34	9.575	86492946	2.46925	endo-Borneol	507-70-0	94
35	3.425	397504	0.010707	Bicyclo[2.2.1]hept-2-ene, 2,7,7-trimethyl-	514-14-7	94	35	12.274	29596858	0.84495	Geraniol	106-24-1	94
36	12.316	29212304	0.786847	Geraniol	106-24-1	93	36	22.926	17401253	0.496782	Cedrol	77-53-2	94
37	22.933	17613962	0.47444	Cedrol	77-53-2	93	37	9.414	9264623	0.264492	Bicyclo[3.1.1]heptan-3-one, 2,6,6-trimethyl-, (1.alpha.,2.beta.,5.alpha.)-	15358-88-0	94
38	8.236	4085154	0.110036	2-Cyclohexen-1-ol, 1-methyl-4-(1-methylethyl)-, trans-	29803-81-4	93	38	13.749	3438919	0.0981764	Phenol, 2-methyl-5-(1-methylethyl)-	499-75-2	94
39	13.755	3595695	0.0968517	Phenol, 2-methyl-5-(1-methylethyl)-	499-75-2	93	39	13.441	671020	0.0191567	Thymol	89-83-8	94
40	7.906	1559714	0.0420116	1,3-Cyclopentadiene, 1,2,5,5-tetramethyl-	4249-12-1	93	40	24.193	756279	0.0215907	Methyl jasmonate	1211-29-6	93
41	13.444	725267	0.0195354	Thymol	89-83-8	93	41	14.437	624192	0.0178198	2-Methylenebornane	27538-47-2	93
42	5.301	448420	0.0120784	Benzene, 1-methoxy-2-methyl-	578-58-5	93	42	5.338	534397	0.0152563	3-Carene	13466-78-9	93
43	2.143	384442	0.0103551	Toluene	108-88-3	93	43	2.143	339637	0.00969617	Toluene	108-88-3	93
44	4.852	130109122	3.50455	.beta.-Myrcene	123-35-3	91	44	4.85	120460201	3.43897	.beta.-Myrcene	123-35-3	91
45	5.203	13569824	0.36551	.alpha.-Phellandrene	99-83-2	91	45	5.202	12694023	0.362397	.alpha.-Phellandrene	99-83-2	91
46	15.062	6400922	0.172412	2,4-Cycloheptadien-1-one, 2,6,6-trimethyl-	503-93-5	91	46	15.056	6203273	0.177095	2,4-Cycloheptadien-1-one, 2,6,6-trimethyl-	503-93-5	91
47	8.842	4279696	0.115276	cis-Verbenol	1845-30-3	91	47	8.827	4519555	0.129027	Bicyclo[3.1.1]hept-3-en-2-ol, 4,6,6-trimethyl-, [1S-(1.alpha.,2.beta.,5.alpha.)]-	18881-04-4	91
48	22.406	2908379	0.0783385	Caryophyllene oxide	1139-30-6	91	48	4.573	2471841	0.0705677	Bicyclo[3.1.0]hexane, 4-methylene-1-(1-methylethyl)-	3387-41-5	91
49	4.574	2618509	0.0705308	.beta.-Phellandrene	555-10-2	91	49	3.425	340065	0.00970839	Bicyclo[2.2.1]hept-2-ene, 2,7,7-trimethyl-	514-14-7	91
50	22.001	1079475	0.0290762	3-Hexen-1-ol, benzoate, (Z)-	25152-85-6	91	50	13.561	2370173	0.0676652	3-Methyl-4-isopropylphenol	3228-02-2	90
51	16.358	883062	0.0237857	Geranyl acetate	105-87-3	91	51	2.298	2038356	0.0581923	3-Penten-2-one, 4-methyl-	141-79-7	90
52	2.606	764196	0.020584	1,3-Cyclopentadiene, 1,2,5,5-tetramethyl-	4249-12-1	91	52	21.994	1039956	0.0296893	3-Hexen-1-ol, benzoate, (Z)-	25152-85-6	90
53	13.568	2444029	0.0658311	3-Methyl-4-isopropylphenol	3228-02-2	90	53	16.352	583273	0.0166516	Butanoic acid, 3,7-dimethyl-2,6-octadienyl ester, (E)-	106-29-6	90
54	2.297	2267516	0.0610766	3-Penten-2-one, 4-methyl-	141-79-7	90	54	10.33	105037042	2.99866	.alpha.-Terpineol	98-55-5	87
55	10.338	112140363	3.02055	.alpha.-Terpineol	98-55-5	87	55	7.903	1507747	0.0430441	1,3-Cyclopentadiene, 5-(1,1-dimethylethyl)-	35059-40-6	87
56	11.114	2066185	0.0556537	2-Oxabicyclo[2.2.2]octan-6-one, 1,3,3-trimethyl-	107598-08-3	87	56	23.147	962116	0.0274671	12-Oxabicyclo[9.1.0]dodeca-3,7-diene, 1,5,5,8-tetramethyl-, [1R-(1R*,3E,7E,11R*)]-	19888-34-7	87
57	24.199	822751	0.0221612	Methyl jasmonate	1211-29-6	87	57	4.331	374335	0.0106867	Benzaldehyde	100-52-7	87
58	16.733	7755256	0.208891	1,3-Cyclohexadiene-1-carboxaldehyde, 2,6,6-trimethyl-	116-26-7	86	58	33.017	1888252	0.053907	Phenanthrene, 7-ethenyl-1,2,3,4,4a,4b,5,6,7,8,10,10a-dodecahydro-1,1,4a,7-tetramethyl-, [4aS-(4a.alpha.,4b.beta.,7.beta.,10a.beta.)]-	1686-66-4	86
59	14.838	975417	0.0262733	Cyclopentane, 2-methyl-1-methylene-3-(1-methylethenyl)-	56710-83-9	86	59	16.726	8776877	0.250568	1,3-Cyclohexadiene-1-carboxaldehyde, 2,6,6-trimethyl-	116-26-7	83
60	4.332	417816	0.0112541	Benzaldehyde	100-52-7	81	60	22.4	2921188	0.0833959	Caryophyllene oxide	1139-30-6	83
61	9.483	9235794	0.24877	Pinocarvone	30460-92-5	80	61	19.594	1900115	0.0542457	2-Buten-1-ol, 3-methyl-, benzoate	5205-11-8	83
62	6.863	988974	0.0266385	Ethyl 2-(5-methyl-5-vinyltetrahydrofuran-2-yl)propan-2-yl carbonate	1000373-80-3	74	62	6.86	989901	0.0282603	Ethyl 2-(5-methyl-5-vinyltetrahydrofuran-2-yl)propan-2-yl carbonate	1000373-80-3	83
63	15.96	3389810	0.0913061	Camphene	79-92-5	72	63	2.607	687384	0.0196239	1,3-Cyclopentadiene, 1,2,5,5-tetramethyl-	4249-12-1	83
64	23.153	989325	0.0266479	12-Oxabicyclo[9.1.0]dodeca-3,7-diene, 1,5,5,8-tetramethyl-, [1R-(1R*,3E,7E,11R*)]-	19888-34-7	72	64	11.108	2051559	0.0585692	2-Oxabicyclo[2.2.2]octan-6-one, 1,3,3-trimethyl-	107598-08-3	81
65	4.747	469428	0.0126443	3-Octanone	106-68-3	68	65	8.77	6272755	0.179079	Isopinocarveol	6712-79-4	78
66	34.509	905961	0.0244025	7-Isopropyl-1,1,4a-trimethyl-1,2,3,4,4a,9,10,10a-octahydrophenanthrene	1000210-28-9	66	66	15.954	3217345	0.0918508	Bicyclo[2.2.1]heptane, 7,7-dimethyl-2-methylene-	471-84-1	76
67	4.239	26846858	0.723133	Bicyclo[3.1.0]hex-3-en-2-ol, 2-methyl-5-(1-methylethyl)-, (1.alpha.,2.alpha.,5.alpha.)-	97631-68-0	64	67	4.238	24882732	0.710368	3-Thujen-2-ol, stereoisomer	3310-03-0	72
68	7.727	15439839	0.415879	Bicyclo[3.2.0]hept-2-ene, 2-methyl-	94122-58-4	64	68	7.724	14251322	0.406856	Bicyclo[2.2.2]oct-5-en-2-one	2220-40-8	72
69	8.777	5969861	0.160801	Isopinocarveol	6712-79-4	64	69	8.101	579174	0.0165346	Thujone	546-80-5	72
70	8.354	23376694	0.629662	Benzenemethanol, 4-methyl-	589-18-4	60	70	14.833	923592	0.0263673	1,3-Cyclohexadiene, 1-methyl-4-(1-methylethyl)-	99-86-5	70
71	12.052	10069769	0.271234	Tricyclo[4.2.1.1(2,5)]decane	49700-70-1	60	71	10.799	28072243	0.801424	Isoborneol	124-76-5	64
72	11.295	10925218	0.294276	Oxalic acid, cyclohexyl undecyl ester	1000309-31-3	59	72	8.352	21720434	0.620089	1,6-Dimethylhepta-1,3,5-triene	1000196-61-0	64
73	3.653	1093687	0.029459	Cyclopentene, 3-ethylidene-1-methyl-	62338-00-5	59	73	11.29	6618266	0.188942	Oxalic acid, cyclohexyl octyl ester	1000309-31-0	64
74	15.76	2152949	0.0579907	Cyclohexane, 1-methylene-4-(1-methylethenyl)-	499-97-8	58	74	3.654	1008819	0.0288004	Bicyclo[3.1.1]hept-2-ene, 3,6,6-trimethyl-	4889-83-2	64
75	10.811	26696719	0.719089	Bicyclo[2.2.1]heptan-2-ol, 1,7,7-trimethyl-, formate, endo-	7492-41-3	56	75	11.555	947100	0.0270384	Ethanone, 1-(6,6-dimethylbicyclo[3.1.0]hex-2-en-2-yl)-	24555-40-6	64
76	4.933	2052915	0.0552962	Carveol	99-48-9	55	76	4.746	444204	0.0126814	3-Octanone	106-68-3	62
77	11.979	7226711	0.194655	D-Carvone	2244-16-8	53	77	4.933	1911485	0.0545703	1,3,8-p-Menthatriene	18368-95-1	60
78	22.841	689573	0.018574	Nerolidyl acetate	2306-78-7	53	78	9.652	11908498	0.339971	Ethanone, 1-(1,3-dimethyl-3-cyclohexen-1-yl)-	51733-68-7	58
79	14.557	808785	0.021785	1,6-Dimethylhepta-1,3,5-triene	1000196-61-0	52	79	15.755	2058858	0.0587776	Cyclohexane, 1-methylene-4-(1-methylethenyl)-	499-97-8	58
80	12.874	8899921	0.239724	Isophorone	78-59-1	50	80	9.22	1136429	0.0324435	1,5,7-Octatrien-3-ol, 2,6-dimethyl-	29414-56-0	52
81	7.18	824644	0.0222122	trans-p-Mentha-2,8-dienol	1000139-65-3	50	81	14.551	702276	0.020049	1-Hexen-3-yne, 2,5,5-trimethyl-	37439-53-5	52
82	3.115	330376	0.00889883	Cyclopentene, 3-(2-methylpropyl)-	37689-12-6	50	82	12.868	7990145	0.228108	Isophorone	78-59-1	50
83	9.653	18150124	0.488882	Cyclopropanecarboxylic acid, 2,2-dimethyl-3-(1-propenyl)-, methyl ester, [1.alpha.,3.beta.(Z)]-	33383-56-1	47	83	4.045	380028	0.0108493	Bicyclo[3.1.0]hex-2-ene, 4-methylene-1-(1-methylethyl)-	36262-09-6	50
84	11.513	1032765	0.027818	1,5-Cyclodecadiene, (E,Z)-	1124-78-3	46	84	11.763	9330614	0.266376	Bicyclo[2.2.1]hept-2-ene, 2,7,7-trimethyl-	514-14-7	47
85	24.64	428466	0.0115409	3-Cyclopenteneethanal, 2-[[(tetrahydro-2-pyranyl)oxy]methyl]-, (1r,2-cis)-	1000141-72-8	45	85	11.494	1354395	0.0386661	Bicyclo[4.1.0]heptane, 7-(1-methylethylidene)-	53282-47-6	46
86	23.247	2189905	0.0589861	isobutyranilide	4406-41-1	43	86	3.116	287114	0.00819671	Cyclopentane, (2-methyl-1-propenyl)-	53366-57-7	45
87	11.819	9589692	0.258303	Bicyclo[4.1.0]heptane, 7-(1-methylethylidene)-	53282-47-6	38	87	11.968	16501896	0.471106	D-Carvone	2244-16-8	43
88	9.06	8229949	0.221678	3-Methoxybut-1-ene	17351-24-5	38	88	22.834	662651	0.0189178	(R)-lavandulyl acetate	1000360-39-6	43
89	4.045	410582	0.0110592	Benzene, [(methoxymethoxy)methyl]-	31600-55-2	38	89	24.634	409408	0.011688	2,7-Dimethyl-2,6-octadien-4-ol	37665-99-9	42
90	7.826	892163	0.0240308	4,7,7-Trimethyl-3-oxo-2-oxabicyclo[2.2.1]heptane-1-carboxylic acid, methyl ester	54200-35-0	35	90	7.821	948512	0.0270787	1-Methylcycloheptene	55308-20-8	38
91	11.558	1106833	0.0298131	2-Methyladamantane	700-56-1	30	91	9.057	7159684	0.204399	Bicyclo[2.2.1]heptan-2-ol, 2,3,3-trimethyl-	465-31-6	35
92	19.599	1919281	0.0516967	Benzoic acid, 2-propenyl ester	583-04-0	27	92	23.24	2104866	0.060091	Tricyclo[2.2.1.0(2,6)]heptane, 1,3,3-trimethyl-	488-97-1	35
							93	7.177	832020	0.023753	Tetracyclo[5.2.1.0(2,6).0(3,5)]decane, 4,4-dimethyl-	74646-38-1	35
		3712577106
									3502795607

## Sheet: Lavandula
inujection 1 - JLC021.D							Injection 2 - JLC022.D
Peak	R.T.	Area	Area Pct	Library/ID	CAS	Qual	Peak	R.T.	Area	Area Pct	Library/ID	CAS	Qual
1	13.302	5200083	0.203351	Bornyl acetate	76-49-3	99	1	13.301	5891169	0.211679	Bornyl acetate	76-49-3	99
2	17.519	9752691	0.381383	Caryophyllene	87-44-5	99	2	17.519	10934294	0.392886	Caryophyllene	87-44-5	99
3	19.552	28003305	1.09508	Naphthalene, decahydro-4a-methyl-1-methylene-7-(1-methylethenyl)-, [4aR-(4a.alpha.,7.alpha.,8a.beta.)]-	17066-67-0	99	3	19.552	31306830	1.1249	Naphthalene, decahydro-4a-methyl-1-methylene-7-(1-methylethenyl)-, [4aR-(4a.alpha.,7.alpha.,8a.beta.)]-	17066-67-0	99
4	20.186	6313948	0.24691	.beta.-Bisabolene	495-61-4	99	4	20.187	7392616	0.265628	.beta.-Bisabolene	495-61-4	99
5	20.37	5101629	0.199501	Naphthalene, 1,2,4a,5,6,8a-hexahydro-4,7-dimethyl-1-(1-methylethyl)-	483-75-0	99	5	24.294	49495132	1.77844	2-Naphthalenemethanol, decahydro-.alpha.,.alpha.,4a-trimethyl-8-methylene-, [2R-(2.alpha.,4a.alpha.,8a.beta.)]-	473-15-4	99
6	24.293	44532272	1.74145	2-Naphthalenemethanol, decahydro-.alpha.,.alpha.,4a-trimethyl-8-methylene-, [2R-(2.alpha.,4a.alpha.,8a.beta.)]-	473-15-4	99	6	8.004	3562042	0.12799	Fenchol, exo-	22627-95-8	98
7	8.003	3178094	0.124281	Fenchol, exo-	22627-95-8	98	7	8.974	209456427	7.5261	(+)-2-Bornanone	464-49-3	98
8	8.97	194977133	7.62466	(+)-2-Bornanone	464-49-3	98	8	10.916	13688489	0.491849	Bicyclo[3.1.1]hept-3-en-2-one, 4,6,6-trimethyl-, (1S)-	1196-01-6	98
9	10.915	12628579	0.493846	Bicyclo[3.1.1]hept-3-en-2-one, 4,6,6-trimethyl-, (1S)-	1196-01-6	98	9	11.844	5696849	0.204697	Propanal, 2-methyl-3-phenyl-	1000131-87-6	98
10	11.844	5137742	0.200914	Propanal, 2-methyl-3-phenyl-	1000131-87-6	98	10	17.006	3143559	0.112953	Methyleugenol	93-15-2	98
11	17.005	2249598	0.0879715	Methyleugenol	93-15-2	98	11	20.371	6327063	0.227341	Naphthalene, 1,2,4a,5,6,8a-hexahydro-4,7-dimethyl-1-(1-methylethyl)-	483-75-0	98
12	17.984	4335596	0.169545	Bicyclo[3.1.1]hept-2-ene, 2,6-dimethyl-6-(4-methyl-3-pentenyl)-	17699-05-7	98	12	24.957	12024262	0.432051	Naphthalene, 1,6-dimethyl-4-(1-methylethyl)-	483-78-3	98
13	18.843	3105784	0.121453	(+)-epi-Bicyclosesquiphellandrene	54274-73-6	98	13	4.327	822233	0.0295441	Benzaldehyde	100-52-7	97
14	19.814	1888282	0.0738421	Naphthalene, 1,2,3,4,4a,5,6,8a-octahydro-4a,8-dimethyl-2-(1-methylethenyl)-, [2R-(2.alpha.,4a.alpha.,8a.beta.)]-	473-13-2	98	14	4.677	176092108	6.32727	Bicyclo[3.1.1]heptane, 6,6-dimethyl-2-methylene-, (1S)-	18172-67-3	97
15	24.956	10381092	0.405957	Naphthalene, 1,6-dimethyl-4-(1-methylethyl)-	483-78-3	98	15	5.474	4540321	0.163141	1,3-Cyclohexadiene, 1-methyl-4-(1-methylethyl)-	99-86-5	97
16	4.15	13262920	0.518652	Camphene	79-92-5	97	16	5.67	29285621	1.05228	o-Cymene	527-84-4	97
17	4.676	165128189	6.45741	Bicyclo[3.1.1]heptane, 6,6-dimethyl-2-methylene-, (1S)-	18172-67-3	97	17	5.915	945766364	33.9829	Eucalyptol	470-82-6	97
18	5.473	4187243	0.163744	2-Carene	554-61-0	97	18	6.266	3142904	0.112929	Phenol, 2-methyl-	95-48-7	97
19	5.668	26888959	1.0515	o-Cymene	527-84-4	97	19	6.487	8209167	0.294968	.gamma.-Terpinene	99-85-4	97
20	5.914	903215769	35.3206	Eucalyptol	470-82-6	97	20	7.545	51678500	1.85689	1,6-Octadien-3-ol, 3,7-dimethyl-	78-70-6	97
21	6.265	2822782	0.110386	Phenol, 2-methyl-	95-48-7	97	21	8.495	2737415	0.0983596	4-Acetyl-1-methylcyclohexene	6090-09-1	97
22	7.543	47404831	1.85379	1,6-Octadien-3-ol, 3,7-dimethyl-	78-70-6	97	22	13.512	7805665	0.28047	p-Cymen-7-ol	536-60-7	97
23	8.495	2449806	0.0958007	4-Acetyl-1-methylcyclohexene	6090-09-1	97	23	24.017	2750672	0.098836	Bicyclo[4.4.0]dec-1-ene, 2-isopropyl-5-methyl-9-methylene-	150320-52-8	97
24	9.319	6041785	0.236267	Bicyclo[3.1.0]hexan-2-one, 5-(1-methylethyl)-	513-20-2	97	24	3.876	70835469	2.54523	(1R)-2,6,6-Trimethylbicyclo[3.1.1]hept-2-ene	7785-70-8	96
25	13.517	6748906	0.263919	p-Cymen-7-ol	536-60-7	97	25	4.151	14377287	0.516599	Camphene	79-92-5	96
26	24.016	2235558	0.0874224	Bicyclo[4.4.0]dec-1-ene, 2-isopropyl-5-methyl-9-methylene-	150320-52-8	97	26	6.718	1484221	0.0533304	Cyclohexanol, 1-methyl-4-(1-methylethenyl)-, cis-	7299-41-4	96
27	3.876	66059409	2.58328	(1S)-2,6,6-Trimethylbicyclo[3.1.1]hept-2-ene	7785-26-4	96	27	11.164	5689533	0.204434	2-Cyclohexen-1-ol, 2-methyl-5-(1-methylethenyl)-, cis-	1197-06-4	96
28	4.327	672084	0.0262821	Benzaldehyde	100-52-7	96	28	20.623	15954794	0.573281	4-isopropyl-1,6-dimethyl-1,2,3,4-tetrahydronaphthalene	1000378-99-6	96
29	6.486	7542615	0.294957	.gamma.-Terpinene	99-85-4	96	29	9.908	37677593	1.35382	3-Cyclohexen-1-ol, 4-methyl-1-(1-methylethyl)-, (R)-	2126-76-5	95
30	11.164	8706320	0.340464	2-Cyclohexen-1-ol, 2-methyl-5-(1-methylethenyl)-, cis-	1197-06-4	96	30	11.966	6248144	0.224506	D-Carvone	2244-16-8	95
31	11.965	5636332	0.220411	D-Carvone	2244-16-8	96	31	14.681	8510024	0.305779	Hexyl (E)-2-methylbut-2-enoate	1000373-74-3	95
32	20.622	13595976	0.531676	Naphthalene, 1,2,3,4-tetrahydro-1,6-dimethyl-4-(1-methylethyl)-, (1S-cis)-	483-77-2	96	32	18.607	1550201	0.0557012	cis-.beta.-Farnesene	28973-97-9	95
33	34.5	9996491	0.390917	7-Isopropyl-1,1,4a-trimethyl-1,2,3,4,4a,9,10,10a-octahydrophenanthrene	1000210-28-9	96	33	18.844	6427056	0.230934	(+)-epi-Bicyclosesquiphellandrene	54274-73-6	95
34	3.703	2641116	0.103282	Tricyclo[2.2.1.0(2,6)]heptane, 1,7,7-trimethyl-	508-32-7	95	34	19.815	2419414	0.0869334	Naphthalene, 1,2,3,4,4a,5,6,8a-octahydro-4a,8-dimethyl-2-(1-methylethenyl)-, [2R-(2.alpha.,4a.alpha.,8a.beta.)]-	473-13-2	95
35	9.907	34522142	1.35	3-Cyclohexen-1-ol, 4-methyl-1-(1-methylethyl)-, (R)-	20126-76-5	95	35	23.296	4456318	0.160123	Naphthalene, 1,2,3,4,4a,7-hexahydro-1,6-dimethyl-4-(1-methylethyl)-	16728-99-7	95
36	14.68	7061460	0.276141	Hexyl (E)-2-methylbut-2-enoate	1000373-74-3	95	36	25.18	18887469	0.678656	.alpha.-Bisabolol	515-69-5	95
37	16.777	929957	0.0363664	.alfa.-Copaene	1000360-33-0	95	37	3.703	2828621	0.101637	Tricyclo[2.2.1.0(2,6)]heptane, 1,7,7-trimethyl-	508-32-7	94
38	18.606	1324386	0.0517907	cis-.beta.-Farnesene	28973-97-9	95	38	4.57	21562301	0.774767	.beta.-Phellandrene	555-10-2	94
39	23.294	3798133	0.148528	Naphthalene, 1,2,3,4,4a,7-hexahydro-1,6-dimethyl-4-(1-methylethyl)-	16728-99-7	95	39	7.313	32926999	1.18312	Bicyclo[2.2.1]heptan-2-one, 1,3,3-trimethyl-	1195-79-5	94
40	25.179	16546235	0.647047	.alpha.-Bisabolol	515-69-5	95	40	17.984	4814449	0.172991	Bicyclo[3.1.1]hept-2-ene, 2,6-dimethyl-6-(4-methyl-3-pentenyl)-	17699-05-7	94
41	2.204	275923	0.0107901	2-Butenal, 3-methyl-	107-86-8	94	41	22.4	33769680	1.2134	Caryophyllene oxide	1139-30-6	94
42	4.57	19660344	0.768826	.beta.-Phellandrene	555-10-2	94	42	23.711	2023970	0.0727244	.gamma.-Muurolene	30021-74-0	94
43	5.339	399384	0.0156181	3-Carene	13466-78-9	94	43	34.501	11450139	0.411422	7-Isopropyl-1,1,4a-trimethyl-1,2,3,4,4a,9,10,10a-octahydrophenanthrene	1000210-28-9	94
44	7.313	30981968	1.21156	Bicyclo[2.2.1]heptan-2-one, 1,3,3-trimethyl-	1195-79-5	94	44	12.932	3509571	0.126104	1-Cyclohexene-1-carboxaldehyde, 4-(1-methylethenyl)-	2111-75-3	93
45	7.816	3621281	0.141612	Bicyclo[2.2.1]heptan-2-one, 7,7-dimethyl-	514-15-8	94	45	13.751	42024196	1.51	Thymol	89-83-8	93
46	9.477	36531961	1.4286	Pinocarvone	30460-92-5	94	46	14.812	2953859	0.106137	1,4-Cyclohexadiene-1-methanol, 4-(1-methylethyl)-	22539-72-6	93
47	13.75	37856080	1.48038	3-Methyl-4-isopropylphenol	3228-02-2	94	47	15.288	3634017	0.130576	Cyclohexene, 3-methyl-6-(1-methylethylidene)-	586-63-0	93
48	22.399	30050554	1.17514	Caryophyllene oxide	1139-30-6	94	48	18.757	961873	0.0345616	Naphthalene, 1,2,3,5,6,7,8,8a-octahydro-1,8a-dimethyl-7-(1-methylethenyl)-, [1R-(1.alpha.,7.beta.,8a.alpha.)]-	4630-07-3	93
49	6.789	395025	0.0154476	p-Cresol	106-44-5	93	49	28.422	1351475	0.0485606	1-Naphthalenol, 5,6,7,8-tetrahydro-2,5-dimethyl-8-(1-methylethyl)-	55012-72-1	93
50	15.286	2897848	0.113322	Cyclohexene, 3-methyl-6-(1-methylethylidene)-	586-63-0	93	50	16.776	1068093	0.0383783	Copaene	3856-25-5	92
51	24.404	10099378	0.39494	.alpha.-Cadinol	481-34-5	93	51	6.174	987991	0.0355001	Bicyclo[4.1.0]heptan-3-ol, 4,7,7-trimethyl-, [1R-(1.alpha.,3.beta.,4.alpha.,6.alpha.)]-	4089-03-6	91
52	2.143	1314162	0.0513909	Toluene	108-88-3	91	52	6.85	9266223	0.33295	Ethyl 2-(5-methyl-5-vinyltetrahydrofuran-2-yl)propan-2-yl carbonate	1000373-80-3	91
53	6.849	8396976	0.328367	Ethyl 2-(5-methyl-5-vinyltetrahydrofuran-2-yl)propan-2-yl carbonate	1000373-80-3	91	53	10.515	88115177	3.16612	Bicyclo[3.1.1]hept-2-ene-2-carboxaldehyde, 6,6-dimethyl-	564-94-3	91
54	11.48	1880922	0.0735542	Acetic acid, 1,7,7-trimethyl-bicyclo[2.2.1]hept-2-yl ester	92618-89-8	91	54	11.278	4094882	0.147136	2-Cyclohexen-1-ol, 2-methyl-5-(1-methylethenyl)-, cis-	1197-06-4	91
55	21.396	1183912	0.0462974	Cyclohexanemethanol, 4-ethenyl-.alpha.,.alpha.,4-trimethyl-3-(1-methylethenyl)-, [1R-(1.alpha.,3.alpha.,4.beta.)]-	639-99-6	91	55	11.481	2006039	0.0720801	Acetic acid, 1,7,7-trimethyl-bicyclo[2.2.1]hept-2-yl ester	92618-89-8	91
56	28.424	1141587	0.0446422	1-Naphthalenol, 5,6,7,8-tetrahydro-2,5-dimethyl-8-(1-methylethyl)-	55012-72-1	91	56	21.396	1579748	0.0567628	Cyclohexanemethanol, 4-ethenyl-.alpha.,.alpha.,4-trimethyl-3-(1-methylethenyl)-, [1R-(1.alpha.,3.alpha.,4.beta.)]-	639-99-6	91
57	10.513	80485870	3.14743	Bicyclo[3.1.1]hept-2-ene-2-carboxaldehyde, 6,6-dimethyl-	564-94-3	90	57	6.791	402483	0.0144618	p-Cresol	106-44-5	90
58	14.49	2903372	0.113538	(E)-Hex-3-enyl (E)-2-methylbut-2-enoate	1000373-74-1	90	58	9.479	39713242	1.42696	Pinocarvone	30460-92-5	90
59	14.808	3058872	0.119618	1,4-Cyclohexadiene-1-methanol, 4-(1-methylethyl)-	22539-72-6	90	59	14.49	2770989	0.099566	(E)-Hex-3-enyl (E)-2-methylbut-2-enoate	1000373-74-1	90
60	19.369	1274256	0.0498303	Cyclohexane, 1-ethenyl-1-methyl-2-(1-methylethenyl)-4-(1-methylethylidene)-	3242-08-8	90	60	17.722	912063	0.0327719	1,5-Cyclodecadiene, 1,5-dimethyl-8-(1-methylethylidene)-, (E,E)-	15423-57-1	90
61	23.707	1671245	0.0653547	.gamma.-Muurolene	30021-74-0	90	61	21.053	613952	0.0220603	.alpha.-Muurolene	31983-22-9	90
62	2.749	540219	0.0211255	2-Hexenal, (E)-	6728-26-3	89	62	24.405	11639245	0.418216	.alpha.-Cadinol	481-34-5	90
63	6.172	886395	0.0346628	Cyclopentene, 3-isopropenyl-5,5-dimethyl-	1000162-25-4	89	63	19.367	1580591	0.0567931	Cyclooctene, 3-(1-methylethenyl)-	61233-78-1	89
64	4.839	4532568	0.177248	.beta.-Myrcene	123-35-3	87	64	2.205	313727	0.0112727	2-Butenal, 3-methyl-	107-86-8	87
65	10.311	48631962	1.90177	.alpha.-Terpineol	98-55-5	87	65	9.32	6693193	0.240497	Bicyclo[3.1.0]hexan-2-one, 5-(1-methylethyl)-	513-20-2	87
66	18.331	2942000	0.115048	Naphthalene, 1,2,3,5,6,8a-hexahydro-4,7-dimethyl-1-(1-methylethyl)-, (1S-cis)-	483-76-1	86	66	10.313	53476349	1.92149	.alpha.-Terpineol	98-55-5	87
67	6.719	1320678	0.0516457	Cyclohexanol, 1-methyl-4-(1-methylethenyl)-, cis-	7299-41-4	83	67	13.034	1814209	0.0651874	4-Hydroxy-3-methylacetophenone	876-02-8	87
68	8.359	9451709	0.369613	.alpha.-Campholenal	4501-58-0	83	68	5.2	2001337	0.0719112	(1R)-2,6,6-Trimethylbicyclo[3.1.1]hept-2-ene	7785-70-8	86
69	12.933	3121330	0.122061	1-Cyclohexene-1-carboxaldehyde, 4-(1-methylethenyl)-	2111-75-3	81	69	18.332	3307585	0.118847	Naphthalene, 1,2,3,5,6,8a-hexahydro-4,7-dimethyl-1-(1-methylethyl)-, (1S-cis)-	483-76-1	86
70	13.036	1605727	0.0627926	4-Hydroxy-3-methylacetophenone	876-02-8	81	70	29.366	435759	0.0156575	2-Undecanone, 6,10-dimethyl-	1604-34-8	86
71	2.855	613629	0.0239962	1-Hexanol	111-27-3	78	71	4.84	4928112	0.177075	.beta.-Myrcene	123-35-3	83
72	3.813	1480667	0.0579021	Oxepine, 2,7-dimethyl-	1487-99-6	78	72	8.213	6884266	0.247363	3-Methyl-trans-3a,4,7,7a-tetrahydroindane	1000145-84-3	83
73	17.723	793073	0.0310134	.gamma.-Elemene	29873-99-2	76	73	8.36	10544993	0.378898	.alpha.-Campholenal	4501-58-0	83
74	4.232	3020405	0.118114	Bicyclo[3.1.0]hex-3-en-2-ol, 2-methyl-5-(1-methylethyl)-, (1.alpha.,2.alpha.,5.alpha.)-	97631-68-0	72	74	9.674	7049509	0.2533	Isoborneol	124-76-5	83
75	7.671	6989502	0.273327	1,5,7-Octatrien-3-ol, 3,7-dimethyl-	29957-43-5	72	75	11.694	1206289	0.0433439	Butanoic acid, 2-methyl-, hexyl ester	10032-15-2	80
76	8.776	96006212	3.75436	Bicyclo[3.1.1]heptan-3-ol, 6,6-dimethyl-2-methylene-, [1S-(1.alpha.,3.alpha.,5.alpha.)]-	547-61-5	72	76	21.802	2630932	0.0945335	Naphthalene, 1,2-dihydro-1,1,6-trimethyl-	30364-38-6	80
77	11.694	1016346	0.0397446	Butanoic acid, 2-methyl-, hexyl ester	10032-15-2	72	77	2.856	677037	0.024327	1-Hexanol	111-27-3	78
78	18.212	1531712	0.0598982	cis-.beta.-Farnesene	28973-97-9	72	78	23.191	3668880	0.131829	2-Butenal, 2-methyl-4-(2,6,6-trimethyl-1-cyclohexen-1-yl)-	3155-71-3	78
79	21.804	1798162	0.0703179	1, 1, 5-Trimethyl-1, 2-dihydronaphthalene	1000357-25-8	72	79	10.114	17518644	0.629472	Benzenemethanol, .alpha.,.alpha.,4-trimethyl-	1197-01-9	76
80	29.079	533499	0.0208627	1,1,1,5,7,7,7-Heptamethyl-3,3-bis(trimethylsiloxy)tetrasiloxane	38147-00-1	72	80	3.813	1614858	0.0580244	Phenol, 3,5-dimethyl-	108-68-9	74
81	5.2	1850199	0.0723528	.gamma.-Terpinene	99-85-4	70	81	8.779	104726350	3.76298	Bicyclo[3.1.1]heptan-3-ol, 6,6-dimethyl-2-methylene-, [1S-(1.alpha.,3.alpha.,5.alpha.)]-	547-61-5	74
82	10.113	15971468	0.624571	Benzenemethanol, .alpha.,.alpha.,4-trimethyl-	1197-01-9	70	82	18.212	1738887	0.0624809	cis-.beta.-Farnesene	28973-97-9	74
83	19.984	2854351	0.111621	Cycloheptasiloxane, tetradecamethyl-	107-50-6	70	83	4.232	3340676	0.120036	Bicyclo[3.1.0]hex-3-en-2-ol, 2-methyl-5-(1-methylethyl)-, (1.alpha.,2.alpha.,5.alpha.)-	97631-68-0	72
84	4.746	645136	0.0252283	5-Hepten-2-one, 6-methyl-	110-93-0	68	84	7.672	7693952	0.276456	1,5,7-Octatrien-3-ol, 3,7-dimethyl-	29957-43-5	72
85	4.913	7133585	0.278962	1,2,4,4-Tetramethylcyclopentene	65378-76-9	64	85	9.043	8598801	0.308968	1,3-Cycloheptadiene	4054-38-0	70
86	8.212	6243495	0.244154	1,3,6-Heptatriene, 2,5,6-trimethyl-	42123-66-0	64	86	23.637	1992273	0.0715855	Isoaromadendrene epoxide	1000159-36-6	70
87	9.042	7755810	0.303294	1,3-Cycloheptadiene	4054-38-0	64	87	26.048	9484785	0.340803	Tricyclo[4.4.0.0(2,7)]dec-3-ene-3-methanol, 1-methyl-8-(1-methylethyl)-	115728-41-1	68
88	16.147	1395218	0.0545606	Acetic acid, 1,7,7-trimethyl-bicyclo[2.2.1]hept-2-yl ester	92618-89-8	64	88	2.749	602021	0.0216316	Cyclohexene	110-83-8	64
89	13.383	1036297	0.0405248	Benzofuran, 4,7-dimethyl-	28715-26-6	62	89	4.913	7784026	0.279692	1,2,4,4-Tetramethylcyclopentene	65378-76-9	64
90	25.317	26573881	1.03918	Coumarin, 3,4-dihydro-6-methoxy-4,4-dimethyl-	29423-73-2	62	90	10.701	10913627	0.392144	Bicyclo[3.1.1]hept-2-ene-2-methanol, 6,6-dimethyl-	515-00-4	64
91	21.754	1135109	0.0443889	2-Butenoic acid, 2-methyl-, methyl ester, (Z)-	5953-76-4	58	91	19.983	3534694	0.127007	Cycloheptasiloxane, tetradecamethyl-	107-50-6	64
92	23.766	3102871	0.121339	Alloaromadendrene	25246-27-9	58	92	23.768	3743550	0.134512	Alloaromadendrene	25246-27-9	64
93	10.7	10076356	0.39404	Bicyclo[3.1.1]hept-2-ene-2-methanol, 6,6-dimethyl-	515-00-4	55	93	24.554	5604383	0.201374	(E)-1-Indan-1-ylethanone oxime	1000373-31-4	64
94	4.449	279297	0.010922	2-Cyclohexen-1-ol, 3-methyl-	21378-21-2	53	94	25.76	2871441	0.103175	Acetic acid, 3-(6,6-dimethyl-2-methylenecyclohex-3-enylidene)-1-methylbutyl ester	1000188-18-1	64
95	9.582	89619246	3.5046	2-(3,4-Dibromo-4-methylcyclohexyl)propan-2-ol	110202-13-6	53	95	16.146	1118320	0.040183	Bornyl acetate	76-49-3	62
96	24.772	2437014	0.0953004	Isoaromadendrene epoxide	1000159-36-6	53	96	24.772	2756070	0.0990299	Isoaromadendrene epoxide	1000159-36-6	62
97	3.996	563615	0.0220404	1-Methyl-6-methylenebicyclo[3.2.0]heptane	1000210-90-0	52	97	25.318	30444204	1.09391	Coumarin-6-ol, 3,4-dihydro-4,4,7-trimethyl-	84944-99-0	62
98	9.232	2970872	0.116177	1-Silacyclo-2,4-hexadiene	52023-17-3	52	98	4.746	698688	0.025105	5-Hepten-2-one, 6-methyl-	110-93-0	60
99	14.381	603032	0.0235818	Phenylpropionic acid pentafluorobenzyl ester	62434-95-1	52	99	7.816	3348057	0.120301	Bicyclo[2.2.1]heptan-2-one, 7,7-dimethyl-	514-15-8	60
100	23.19	3086695	0.120706	10,10-Dimethyl-4-acetyl-tricyclo[5.2.1.0(1,5)]decane	176171-97-4	52	100	33.747	549867	0.0197576	Isopropyl palmitate	142-91-6	60
101	12.238	1412950	0.055254	Myrtenyl acetate	1079-01-2	50	101	13.385	1195361	0.0429512	2-Propenal, 2-methyl-3-phenyl-	101-39-3	58
102	15.197	1496509	0.0585216	2-Methyl-1-octen-3-yne	17603-76-8	50	102	24.101	8686381	0.312115	Naphthalene, 1,2,3,4-tetrahydro-1,6-dimethyl-4-(1-methylethyl)-, (1S-cis)-	483-77-2	55
103	23.638	1645971	0.0643664	Aromadendrene oxide-(2)	1000151-98-6	50	103	3.996	612678	0.0220145	1-Methyl-6-methylenebicyclo[3.2.0]heptane	1000210-90-0	53
104	25.759	2278131	0.0890873	1,3-Diallyl(tetramethyl)disiloxane	17955-81-6	50	104	15.794	4636903	0.166611	2,6-Dimethyl-3,5,7-octatriene-2-ol, ,E,E-	1000141-11-8	53
105	15.417	627863	0.0245528	Bicyclo[4.2.0]oct-1-ene, 7-exo-ethenyl-	1000142-18-2	49	105	14.38	714367	0.0256683	2-Butanone, 4-(4-hydroxyphenyl)-	5471-51-2	52
106	16.652	722869	0.0282681	Bicyclo[5.1.0]octane, 8-(1-methylethylidene)-	54166-47-1	49	106	15.416	785611	0.0282282	10,12-Octadecadiynoic acid	7333-25-7	52
107	24.555	5022378	0.196402	1H-Isoindole-1,3(2H)-dione, 4,5-dimethyl-	66309-86-2	49	107	2.143	1446148	0.0519624	Toluene	108-88-3	50
108	12.865	637187	0.0249175	5-Silaspiro[4.4]nona-2,7-diene	52856-32-3	47	108	12.238	1648163	0.0592211	(6,6-Dimethylbicyclo[3.1.1]hept-2-en-2-yl)methyl ethyl carbonate	1000373-80-4	50
109	21.492	4361854	0.170572	6-Tridecen-4-yne, (E)-	74744-46-0	47	109	12.865	764675	0.027476	(1S,7'S)-2,2-Dimethyl-7'-nitrohexahydrospiro[cyclopentane-1,1'-pyrrolizine]	57308-84-6	50
110	24.106	7414449	0.289945	2H-1,4-Ethanoquinoline, 3,4-dihydro-	4363-25-1	47	110	15.195	1839924	0.0661114	2-Methyl-1-octen-3-yne	17603-76-8	50
111	24.611	4304008	0.16831	Silane, diethylethoxyisobutoxy-	1000363-05-6	47	111	21.753	1331015	0.0478255	2-Butenoic acid, 2-methyl-, methyl ester	41725-90-0	50
112	10.2	2533227	0.0990629	Furfural	98-01-1	46	112	24.841	2748896	0.0987722	Silane, [[4-[1,2-bis[(trimethylsilyl)oxy]ethyl]-1,2-phenylene]bis(oxy)]bis[trimethyl-	56114-62-6	50
113	15.796	3882292	0.151819	Naphth[2,3-b]oxirene, decahydro-	21399-51-9	46	113	27.486	6358217	0.228461	1-[1-Methyl-1-(4-methyl-cyclohex-3-enyl)-ethyl]-1H-pyrrole	1000192-41-8	50
114	16.435	1288031	0.050369	1H-Pyrrole, 1-butyl-	589-33-3	46	114	10.2	2814388	0.101125	3-Furaldehyde	498-60-2	49
115	18.899	2487393	0.0972705	4-Decene, 4-methyl-, (E)-	60366-66-7	45	115	15.064	1043033	0.0374778	2,4-Cycloheptadien-1-one, 2,6,6-trimethyl-	503-93-5	49
116	26.81	2196367	0.0858898	Longipinocarvone	1000151-87-1	45	116	20.765	1688327	0.0606642	Chlorodimethylethylsilane	6917-76-6	49
117	2.631	297322	0.0116269	Pyridine, 4-methoxy-	620-08-6	43	117	3.128	3141806	0.11289	Bicyclo[3.2.1]oct-2-ene, exo-4-(phenylsulfonyl)-	1000142-99-0	47
118	8.614	1793192	0.0701235	3,5-Methano-2H-cyclopenta[b]furan-2-one, 3,3a,4,5,6,6a-hexahydro-7-syn-[[(tetrahydro-2-pyranyl)oxy]methyl]-, (3R,3a-trans,5-cis,6a-trans)-	111545-00-7	43	118	8.616	2111803	0.0758804	3,5-Methano-2H-cyclopenta[b]furan-2-one, 3,3a,4,5,6,6a-hexahydro-7-syn-[[(tetrahydro-2-pyranyl)oxy]methyl]-, (3R,3a-trans,5-cis,6a-trans)-	111545-00-7	47
119	9.671	5864588	0.229337	Isoborneol	124-76-5	43	119	14.963	3959069	0.142256	3-Pentenal, 4-methyl-	5362-50-5	47
120	16.019	734578	0.028726	cis-Z-.alpha.-Bisabolene epoxide	1000131-71-2	43	120	16.023	812017	0.029177	Acetic acid 7,7-dimethyl-2-oxobicyclo[2.2.1]hept-1-ylmethyl ester	108266-83-7	47
121	23.543	2662051	0.104101	3-(1-Adamantyl)sydnone	1000140-20-2	43	121	23.359	1380557	0.0496056	Spiro[4.4]nona-1,3-diene, 1,2-dimethyl-	1000163-57-6	47
122	24.84	2378032	0.0929939	Silane, [[4-[1,2-bis[(trimethylsilyl)oxy]ethyl]-1,2-phenylene]bis(oxy)]bis[trimethyl-	56114-62-6	43	122	24.614	5140805	0.184717	Ethyldibutoxysilane	18132-62-2	47
123	27.485	5447944	0.213044	Ethanone, 1-(1,4-dimethyl-3-cyclohexen-1-yl)-	43219-68-7	43	123	27.564	1087363	0.0390707	Naphthalene, 6-(1-ethylpropyl)-1,2,3,4-tetrahydro-	54889-56-4	47
124	3.128	2899432	0.113383	Bicyclo[3.2.1]oct-2-ene, exo-4-(phenylsulfonyl)-	1000142-99-0	42	124	6.945	1251184	0.044957	Bicyclo[3.3.1]nonan-3-one, 7-methylene-	17933-29-8	46
125	26.051	7793993	0.304787	Isoaromadendrene epoxide	1000159-36-6	42	125	11.076	1484659	0.0533461	1,3-Cycloheptadiene	4054-38-0	46
126	26.927	79092984	3.09296	.alpha.-Santalol	115-71-9	42	126	16.653	847113	0.0304381	Bicyclo[5.1.0]octane, 8-methylene-	54211-15-3	46
127	16.946	630619	0.0246606	Benzene, 1-ethyl-2,3-dimethyl-	933-98-2	41	127	16.944	683594	0.0245626	Benzenebutanal, .gamma.,4-dimethyl-	4895-19-6	46
128	22.236	2388127	0.0933887	Benzene, 1-(1,5-dimethyl-4-hexenyl)-4-methyl-	644-30-4	41	128	16.435	1589020	0.057096	.alpha.-Bourbonene	1000293-01-9	45
129	22.892	6099753	0.238533	6-Hexadecen-4-yne, (E)-	74744-52-8	41	129	19.194	961213	0.0345379	Bicyclo[2.2.1]heptane, 2-methyl-3-methylene-2-(4-methyl-3-pentenyl)-, (1S-exo)-	511-59-1	45
130	39.055	704983	0.0275687	1-Phenanthrenecarboxaldehyde, 1,2,3,4,4a,9,10,10a-octahydro-1,4a-dimethyl-7-(1-methylethyl)-, [1S-(1.alpha.,4a.alpha.,10a.beta.)]-	24035-50-5	41	130	39.055	865660	0.0311045	1-Phenanthrenecarboxaldehyde, 1,2,3,4,4a,9,10,10a-octahydro-1,4a-dimethyl-7-(1-methylethyl)-, [1S-(1.alpha.,4a.alpha.,10a.beta.)]-	24035-50-5	45
131	2.295	255942	0.0100087	Hexanal	66-25-1	38	131	2.631	353898	0.0127161	2,5-Dimethylhex-5-en-3-yn-2-ol	1000302-74-9	43
132	2.699	450533	0.0176183	O-Ethyl S-2-dimethylaminoethyl methylphosphonothiolate	20820-80-8	38	132	2.7	511004	0.0183612	Borane, compd. with dimethylamine (1:1)	74-94-2	43
133	5.392	593387	0.0232046	1-Pent-3-ynylcyclopenta-1,3-diene	1000190-19-5	38	133	7.177	943523	0.0339023	Bicyclo[3.1.1]hept-3-en-2-ol, 4,6,6-trimethyl-, [1S-(1.alpha.,2.beta.,5.alpha.)]-	18881-04-4	43
134	6.944	1106644	0.0432758	Bicyclo[3.3.1]nonan-3-one, 7-methylene-	17933-29-8	38	134	9.586	97351249	3.49798	7-Octen-2-ol, 2-methyl-6-methylene-	543-39-5	43
135	14.963	3572711	0.139712	Bicyclo[3.1.1]heptan-2-one, 6,6-dimethyl-	24903-95-5	38	135	23.542	3198890	0.114941	3-(1-Adamantyl)sydnone	1000140-20-2	43
136	17.358	496887	0.019431	1,3,6-Heptatriene, 2,5,5-trimethyl-	29548-02-5	38	136	28.059	891195	0.032022	2-[5-(2-Hydroxy-propyl)-furan-2-yl]-propan-1-ol	1000187-25-5	43
137	19.69	713256	0.0278922	4H-Pyrrolo[3,2,1-ij]quinoline, 1,2,5,6-tetrahydro-6-methyl-	40135-93-1	38	137	5.392	774867	0.0278422	Benzene, 1-methyl-4-(1-methylethenyl)-	1195-32-0	42
138	20.767	1049159	0.0410278	Cyclohexene, 4-(1,5-dimethyl-1,4-hexadienyl)-1-methyl-	17627-44-0	38	138	26.929	89380895	3.2116	.alpha.-Santalol	115-71-9	42
139	21.192	23525295	0.919966	Naphthalene, 1,2,3,4-tetrahydro-2,5,8-trimethyl-	30316-17-7	38	139	2.295	270280	0.00971159	2-Pentene, 2,3-dimethyl-	10574-37-5	38
140	23.044	1151490	0.0450295	Ethane, isothiocyanato-	542-85-8	38	140	4.449	363742	0.0130698	2-Cyclohexen-1-ol, 3-methyl-	21378-21-2	38
141	7.439	568104	0.0222159	(5-Ethylcyclopent-1-enyl)methanol	36431-59-1	35	141	9.234	3308806	0.118891	2,4-Dimethylfuran	3710-43-8	38
142	11.074	1382882	0.0540782	Pentanal, 5-(methylenecyclopropyl)-	1000158-49-1	35	142	14.084	1178549	0.0423471	Bicyclo[2.2.1]heptane-2-carboxylic acid, 3,3-dimethyl-	52557-98-9	38
143	26.363	7515216	0.293886	2H-1,6-Benzoxazocin-5(6H)-one, 3,4-dihydro-	51110-93-1	35	143	17.357	968540	0.0348012	Camphene	79-92-5	38
144	28.058	367225	0.0143605	2-(2-Hydroxycyclohexylmethyl)pyridine oxide	1000195-29-8	32	144	20.472	986089	0.0354317	Alloaromadendrene	25246-27-9	38
145	11.56	3420595	0.133764	1-Cyclohexyl-1-pentyne	67886-53-7	30	145	21.492	5323996	0.1913	Spiro[2.4]heptane, 1,5-dimethyl-6-methylene-	62238-24-8	38
146	12.306	2236858	0.0874733	1H-Imidazole, 2-ethyl-4-methyl-	931-36-2	25	146	22.235	3328591	0.119602	1H-1,5-Benzodiazepine, 2,3,4,5-tetrahydro-2-methyl-	40358-34-7	38
147	16.539	1075912	0.042074	2,6-Octadiene-1,8-diol, 2,6-dimethyl-	26489-17-8	22	147	23.049	1695637	0.0609269	Decanoic acid, 3-methyl-	60308-82-9	38
148	23.36	1142490	0.0446775	3,9-Dodecadiyne	61827-89-2	16	148	27.735	1284870	0.0461674	Bicyclo[2.2.1]heptane-2-thione, 1,7,7-trimethyl-	7519-74-6	38
149	27.735	1031457	0.0403356	5-Isopropyl-6-methyl-hepta-3,5-dien-2-ol	1000187-77-8	15	149	29.08	648150	0.023289	1,1,1,5,7,7,7-Heptamethyl-3,3-bis(trimethylsiloxy)tetrasiloxane	38147-00-1	38
							150	11.56	3773017	0.13557	3-Oxatricyclo[4.1.1.0(2,4)]octane, 2,7,7-trimethyl-	1686-14-2	35
		2557190614					151	16.542	1279296	0.0459671	1H-1,2,4-Triazole-3-methanol, 5-amino-	1000338-09-2	35
							152	21.192	27016207	0.970735	5',6',7',8'-Tetrahydro-2'-acetonaphthone	774-55-0	35
							153	22.894	8377249	0.301008	6-Tridecen-4-yne, (E)-	74744-46-0	35
							154	26.364	7283852	0.26172	2H-1,6-Benzoxazocin-5(6H)-one, 3,4-dihydro-	51110-93-1	35
							155	26.811	2771906	0.0995989	Sesquirosefuran	39007-93-7	35
							156	12.311	2613868	0.0939204	endo-2-Aminonorbornane	31002-73-0	30
							157	26.265	1458194	0.0523952	2,4-Hexadienedioic acid, 3-methyl-4-propyl-, dimethyl ester, (E,Z)-	58367-44-5	30
							158	19.688	961955	0.0345646	Benzene, 1,4-bis(1-methylethenyl)-	1605-18-1	25
									2783067709

## Sheet: Filter 1
Siloxans, silanes and those peaks whose matching quality is under 50% are eliminated.
Thymus vulgaris														Rosmarinus officicnalis var. 'prostratus'														Lavandula dentata
Injuection 1 - JLC023.D							Injection 2 - JLC024.D							Injuection 1 - JLC013.D							Injection 2 - JLC014.D							Injection 1 - JLC021.D							Injection 2 - JLC022.D
Peak	R.T.	Area	Area Pct	Library/ID	CAS	Qual	Peak	R.T.	Area	Area Pct	Library/ID	CAS	Qual	Peak	R.T.	Area	Area Pct	Library/ID	CAS	Qual	Peak	R.T.	Area	Area Pct	Library/ID	CAS	Qual	Peak	R.T.	Area	Area Pct	Library/ID	CAS	Qual	Peak	R.T.	Area	Area Pct	Library/ID	CAS	Qual
1	2.293	192973	0.00692306	Hexanal	66-25-1	83	1	2.292	196147	0.00710594	Hexanal	66-25-1	80	1	2.143	384442	0.0103551	Toluene	108-88-3	93	1	2.143	339637	0.00969617	Toluene	108-88-3	93	1	2.143	1314162	0.0513909	Toluene	108-88-3	91	1	2.143	1446148	0.0519624	Toluene	108-88-3	50
2	2.744	1555114	0.0557909	2-Hexenal, (E)-	6728-26-3	96	2	2.744	1541887	0.0558589	2-Hexenal, (E)-	006728-26-3	95	2	2.297	2267516	0.0610766	3-Penten-2-one, 4-methyl-	141-79-7	90	2	2.298	2038356	0.0581923	3-Penten-2-one, 4-methyl-	141-79-7	90	2	2.204	275923	0.0107901	2-Butenal, 3-methyl-	107-86-8	94	2	2.205	313727	0.0112727	2-Butenal, 3-methyl-	107-86-8	87
3	2.854	735584	0.0263897	1-Hexanol	111-27-3	90	3	2.854	744675	0.0269778	1-Hexanol	111-27-3	90	3	2.606	764196	0.020584	1,3-Cyclopentadiene, 1,2,5,5-tetramethyl-	004249-12-1	91	3	2.607	687384	0.0196239	1,3-Cyclopentadiene, 1,2,5,5-tetramethyl-	004249-12-1	83	3	2.749	540219	0.0211255	2-Hexenal, (E)-	6728-26-3	89	3	2.749	602021	0.0216316	Cyclohexene	110-83-8	64
4	3.203	324298	0.0116344	5-Hexenal, 4-methylene-	017844-21-2	94	4	3.203	298292	0.0108064	5-Hexenal, 4-methylene-	017844-21-2	80	4	2.747	1859451	0.0500852	2-Hexenal, (E)-	006728-26-3	98	4	2.747	1787701	0.0510364	2-Hexenal, (E)-	006728-26-3	96	4	2.855	613629	0.0239962	1-Hexanol	111-27-3	78	4	2.856	677037	0.024327	1-Hexanol	111-27-3	78
5	3.646	4297692	0.154183	.beta.-Pinene	127-91-3	64	5	3.646	4154926	0.150523	.beta.-Pinene	127-91-3	64	5	3.115	330376	0.00889883	Cyclopentene, 3-(2-methylpropyl)-	037689-12-6	50	5	3.425	340065	0.00970839	Bicyclo[2.2.1]hept-2-ene, 2,7,7-trimethyl-	514-14-7	91	5	3.703	2641116	0.103282	Tricyclo[2.2.1.0(2,6)]heptane, 1,7,7-trimethyl-	508-32-7	95	5	3.703	2828621	0.101637	Tricyclo[2.2.1.0(2,6)]heptane, 1,7,7-trimethyl-	508-32-7	94
6	3.703	7507452	0.269336	Tricyclo[2.2.1.0(2,6)]heptane, 1,7,7-trimethyl-	508-32-7	96	6	3.703	7326757	0.265431	Tricyclo[2.2.1.0(2,6)]heptane, 1,7,7-trimethyl-	508-32-7	94	6	3.425	397504	0.010707	Bicyclo[2.2.1]hept-2-ene, 2,7,7-trimethyl-	514-14-7	94	6	3.654	1008819	0.0288004	Bicyclo[3.1.1]hept-2-ene, 3,6,6-trimethyl-	004889-83-2	64	6	3.813	1480667	0.0579021	Oxepine, 2,7-dimethyl-	1487-99-6	78	6	3.813	1614858	0.0580244	Phenol, 3,5-dimethyl-	108-68-9	74
7	3.728	8259969	0.296333	Bicyclo[3.1.0]hex-2-ene, 2-methyl-5-(1-methylethyl)-	2867-05-2	94	7	3.727	7888945	0.285798	Bicyclo[3.1.0]hex-2-ene, 4-methyl-1-(1-methylethyl)-	028634-89-1	93	7	3.653	1093687	0.029459	Cyclopentene, 3-ethylidene-1-methyl-	062338-00-5	59	7	3.714	14890608	0.425106	Tricyclo[2.2.1.0(2,6)]heptane, 1,7,7-trimethyl-	508-32-7	95	7	3.876	66059409	2.58328	(1S)-2,6,6-Trimethylbicyclo[3.1.1]hept-2-ene	7785-26-4	96	7	3.876	70835469	2.54523	(1R)-2,6,6-Trimethylbicyclo[3.1.1]hept-2-ene	7785-70-8	96
8	3.877	105098071	3.77048	(1S)-2,6,6-Trimethylbicyclo[3.1.1]hept-2-ene	7785-26-4	96	8	3.876	102409787	3.71006	(1R)-2,6,6-Trimethylbicyclo[3.1.1]hept-2-ene	007785-70-8	96	8	3.714	16301396	0.439086	Tricyclo[2.2.1.0(2,6)]heptane, 1,7,7-trimethyl-	508-32-7	95	8	3.908	659501134	18.8279	(1R)-2,6,6-Trimethylbicyclo[3.1.1]hept-2-ene	007785-70-8	96	8	3.996	563615	0.0220404	1-Methyl-6-methylenebicyclo[3.2.0]heptane	1000210-90-0	52	8	3.996	612678	0.0220145	1-Methyl-6-methylenebicyclo[3.2.0]heptane	1000210-90-0	53
9	4.034	924352	0.0331619	Bicyclo[3.1.0]hex-2-ene, 4-methylene-1-(1-methylethyl)-	036262-09-6	91	9	4.034	899245	0.0325775	Bicyclo[3.1.0]hex-2-ene, 4-methylene-1-(1-methylethyl)-	036262-09-6	91	9	3.908	691184836	18.6174	.alpha.-Pinene	80-56-8	96	9	4.045	380028	0.0108493	Bicyclo[3.1.0]hex-2-ene, 4-methylene-1-(1-methylethyl)-	036262-09-6	50	9	4.15	13262920	0.518652	Camphene	79-92-5	97	9	4.151	14377287	0.516599	Camphene	79-92-5	96
10	4.155	162928556	5.84519	Camphene	79-92-5	97	10	4.155	159621240	5.7827	Camphene	79-92-5	97	10	4.165	164726788	4.43699	Camphene	79-92-5	97	10	4.164	153292206	4.37628	Camphene	79-92-5	97	10	4.232	3020405	0.118114	Bicyclo[3.1.0]hex-3-en-2-ol, 2-methyl-5-(1-methylethyl)-, (1.alpha.,2.alpha.,5.alpha.)-	097631-68-0	72	10	4.232	3340676	0.120036	Bicyclo[3.1.0]hex-3-en-2-ol, 2-methyl-5-(1-methylethyl)-, (1.alpha.,2.alpha.,5.alpha.)-	097631-68-0	72
11	4.233	1520666	0.0545551	Bicyclo[3.1.0]hex-3-en-2-ol, 2-methyl-5-(1-methylethyl)-, (1.alpha.,2.alpha.,5.alpha.)-	097631-68-0	72	11	4.232	1475349	0.0534484	3-Thujen-2-ol, stereoisomer	003310-03-0	59	11	4.239	26846858	0.723133	Bicyclo[3.1.0]hex-3-en-2-ol, 2-methyl-5-(1-methylethyl)-, (1.alpha.,2.alpha.,5.alpha.)-	097631-68-0	64	11	4.238	24882732	0.710368	3-Thujen-2-ol, stereoisomer	003310-03-0	72	11	4.327	672084	0.0262821	Benzaldehyde	100-52-7	96	11	4.327	822233	0.0295441	Benzaldehyde	100-52-7	97
12	4.568	35112608	1.25969	.beta.-Phellandrene	555-10-2	94	12	4.568	34090534	1.23502	.beta.-Phellandrene	555-10-2	94	12	4.332	417816	0.0112541	Benzaldehyde	100-52-7	81	12	4.331	374335	0.0106867	Benzaldehyde	100-52-7	87	12	4.449	279297	0.010922	2-Cyclohexen-1-ol, 3-methyl-	021378-21-2	53	12	4.57	21562301	0.774767	.beta.-Phellandrene	555-10-2	94
13	4.67	74673365	2.67897	Bicyclo[3.1.1]heptane, 6,6-dimethyl-2-methylene-, (1S)-	018172-67-3	95	13	4.67	72652580	2.63203	Bicyclo[3.1.1]heptane, 6,6-dimethyl-2-methylene-, (1S)-	018172-67-3	95	13	4.574	2618509	0.0705308	.beta.-Phellandrene	555-10-2	91	13	4.573	2471841	0.0705677	Bicyclo[3.1.0]hexane, 4-methylene-1-(1-methylethyl)-	003387-41-5	91	13	4.57	19660344	0.768826	.beta.-Phellandrene	555-10-2	94	13	4.677	176092108	6.32727	Bicyclo[3.1.1]heptane, 6,6-dimethyl-2-methylene-, (1S)-	018172-67-3	97
14	4.839	47908102	1.71874	.beta.-Myrcene	123-35-3	91	14	4.838	46431218	1.68209	.beta.-Myrcene	123-35-3	91	14	4.677	109686363	2.95445	Bicyclo[3.1.1]heptane, 6,6-dimethyl-2-methylene-, (1S)-	018172-67-3	97	14	4.676	101462838	2.89662	.beta.-Pinene	127-91-3	94	14	4.676	165128189	6.45741	Bicyclo[3.1.1]heptane, 6,6-dimethyl-2-methylene-, (1S)-	018172-67-3	97	14	4.746	698688	0.025105	5-Hepten-2-one, 6-methyl-	110-93-0	60
15	4.91	6239678	0.223853	2,3-Dehydro-1,8-cineole	092760-25-3	76	15	4.91	6001673	0.217426	2,3-Dehydro-1,8-cineole	092760-25-3	70	15	4.747	469428	0.0126443	3-Octanone	106-68-3	68	15	4.746	444204	0.0126814	3-Octanone	106-68-3	62	15	4.746	645136	0.0252283	5-Hepten-2-one, 6-methyl-	110-93-0	68	15	4.84	4928112	0.177075	.beta.-Myrcene	123-35-3	83
16	5.198	1454711	0.0521889	.alpha.-Phellandrene	99-83-2	76	16	5.198	1352903	0.0490125	.alpha.-Phellandrene	99-83-2	76	16	4.852	130109122	3.50455	.beta.-Myrcene	123-35-3	91	16	4.85	120460201	3.43897	.beta.-Myrcene	123-35-3	91	16	4.839	4532568	0.177248	.beta.-Myrcene	123-35-3	87	16	4.913	7784026	0.279692	1,2,4,4-Tetramethylcyclopentene	065378-76-9	64
17	5.469	15500780	0.556103	1,3-Cyclohexadiene, 1-methyl-4-(1-methylethyl)-	99-86-5	97	17	5.469	14933244	0.540996	(+)-4-Carene	029050-33-7	97	17	4.933	2052915	0.0552962	Carveol	99-48-9	55	17	4.933	1911485	0.0545703	1,3,8-p-Menthatriene	018368-95-1	60	17	4.913	7133585	0.278962	1,2,4,4-Tetramethylcyclopentene	065378-76-9	64	17	5.2	2001337	0.0719112	(1R)-2,6,6-Trimethylbicyclo[3.1.1]hept-2-ene	007785-70-8	86
18	5.659	99789931	3.58004	o-Cymene	527-84-4	97	18	5.658	97172279	3.52032	o-Cymene	527-84-4	97	18	5.203	13569824	0.36551	.alpha.-Phellandrene	99-83-2	91	18	5.202	12694023	0.362397	.alpha.-Phellandrene	99-83-2	91	18	5.2	1850199	0.0723528	.gamma.-Terpinene	99-85-4	70	18	5.474	4540321	0.163141	1,3-Cyclohexadiene, 1-methyl-4-(1-methylethyl)-	99-86-5	97
19	5.768	35138205	1.26061	D-Limonene	005989-27-5	99	19	5.767	34542652	1.2514	D-Limonene	005989-27-5	99	19	5.301	448420	0.0120784	Benzene, 1-methoxy-2-methyl-	578-58-5	93	19	5.299	419300	0.0119704	Benzene, 1-methoxy-2-methyl-	578-58-5	95	19	5.339	399384	0.0156181	3-Carene	013466-78-9	94	19	5.67	29285621	1.05228	o-Cymene	527-84-4	97
20	5.892	495862358	17.7895	Eucalyptol	470-82-6	97	20	5.89	508965713	18.4386	Eucalyptol	470-82-6	97	20	5.339	595893	0.0160507	3-Carene	013466-78-9	96	20	5.338	534397	0.0152563	3-Carene	013466-78-9	93	20	5.473	4187243	0.163744	2-Carene	554-61-0	97	20	5.915	945766364	33.9829	Eucalyptol	470-82-6	97
21	6.161	7199079	0.258273	.beta.-Ocimene	013877-91-3	97	21	6.161	6812658	0.246807	1,3,6-Octatriene, 3,7-dimethyl-, (Z)-	003338-55-4	97	21	5.474	30684947	0.826513	1,3-Cyclohexadiene, 1-methyl-4-(1-methylethyl)-	99-86-5	97	21	5.473	28550450	0.815076	1,3-Cyclohexadiene, 1-methyl-4-(1-methylethyl)-	99-86-5	97	21	5.668	26888959	1.0515	o-Cymene	527-84-4	97	21	6.174	987991	0.0355001	Bicyclo[4.1.0]heptan-3-ol, 4,7,7-trimethyl-, [1R-(1.alpha.,3.beta.,4.alpha.,6.alpha.)]-	004089-03-6	91
22	6.232	723270	0.0259479	1(3H)-Isobenzofuranone, 4-(acetyloxy)-3a,4,5,7a-tetrahydro-3a,7a-dimethyl-, (3a.alpha.,4.beta.,7a.alpha.)-(.+/-.)-	054346-07-5	53	22	6.232	647530	0.0234585	Ethanone, 1-(1,4-dimethyl-3-cyclohexen-1-yl)-	043219-68-7	53	22	5.662	99628289	2.68353	p-Cymene	99-87-6	97	22	5.661	92655186	2.64518	o-Cymene	527-84-4	97	22	5.914	903215769	35.3206	Eucalyptol	470-82-6	97	22	6.266	3142904	0.112929	Phenol, 2-methyl-	95-48-7	97
23	6.484	27935249	1.0022	.gamma.-Terpinene	99-85-4	95	23	6.483	27110709	0.982157	.gamma.-Terpinene	99-85-4	95	23	5.778	180527076	4.86258	D-Limonene	005989-27-5	99	23	5.776	167830098	4.79132	D-Limonene	005989-27-5	99	23	6.172	886395	0.0346628	Cyclopentene, 3-isopropenyl-5,5-dimethyl-	1000162-25-4	89	23	6.487	8209167	0.294968	.gamma.-Terpinene	99-85-4	97
24	6.711	12194958	0.437504	Cyclohexanol, 1-methyl-4-(1-methylethenyl)-, cis-	007299-41-4	98	24	6.71	11643342	0.421811	Cyclohexanol, 1-methyl-4-(1-methylethenyl)-, cis-	007299-41-4	98	24	5.88	382974774	10.3156	Eucalyptol	470-82-6	97	24	5.877	361424594	10.3182	Eucalyptol	470-82-6	97	24	6.265	2822782	0.110386	Phenol, 2-methyl-	95-48-7	97	24	6.718	1484221	0.0533304	Cyclohexanol, 1-methyl-4-(1-methylethenyl)-, cis-	007299-41-4	96
25	6.847	6406173	0.229827	Ethyl 2-(5-methyl-5-vinyltetrahydrofuran-2-yl)propan-2-yl carbonate	1000373-80-3	91	25	6.847	6307546	0.228507	Ethyl 2-(5-methyl-5-vinyltetrahydrofuran-2-yl)propan-2-yl carbonate	1000373-80-3	91	25	6.115	2113190	0.0569198	Benzeneacetaldehyde	122-78-1	95	25	6.112	2000207	0.0571032	Benzeneacetaldehyde	122-78-1	95	25	6.486	7542615	0.294957	.gamma.-Terpinene	99-85-4	96	25	6.791	402483	0.0144618	p-Cresol	106-44-5	90
26	6.958	547683	0.0196486	1-Nonen-3-ol	021964-44-3	64	26	6.958	532116	0.0192773	1-Nonen-3-ol	021964-44-3	59	26	6.164	1004708	0.0270623	1,3,6-Octatriene, 3,7-dimethyl-, (Z)-	003338-55-4	96	26	6.162	940569	0.026852	1,3,6-Octatriene, 3,7-dimethyl-, (Z)-	003338-55-4	97	26	6.719	1320678	0.0516457	Cyclohexanol, 1-methyl-4-(1-methylethenyl)-, cis-	7299-41-4	83	26	6.85	9266223	0.33295	Ethyl 2-(5-methyl-5-vinyltetrahydrofuran-2-yl)propan-2-yl carbonate	1000373-80-3	91
27	7.274	13635046	0.489168	(+)-4-Carene	029050-33-7	96	27	7.174	851875	0.0308614	cis-Verbenol	001845-30-3	53	27	6.492	70984705	1.91201	.gamma.-Terpinene	99-85-4	95	27	6.49	66223886	1.8906	.gamma.-Terpinene	99-85-4	95	27	6.789	395025	0.0154476	p-Cresol	106-44-5	93	27	7.313	32926999	1.18312	Bicyclo[2.2.1]heptan-2-one, 1,3,3-trimethyl-	001195-79-5	94
28	7.568	152869267	5.48431	1,6-Octadien-3-ol, 3,7-dimethyl-	78-70-6	97	28	7.274	13191475	0.477896	(+)-4-Carene	029050-33-7	93	28	6.718	4719590	0.127124	Cyclohexanol, 1-methyl-4-(1-methylethenyl)-, cis-	007299-41-4	98	28	6.716	4723744	0.134856	Cyclohexanol, 1-methyl-4-(1-methylethenyl)-, cis-	007299-41-4	95	28	6.849	8396976	0.328367	Ethyl 2-(5-methyl-5-vinyltetrahydrofuran-2-yl)propan-2-yl carbonate	1000373-80-3	91	28	7.545	51678500	1.85689	1,6-Octadien-3-ol, 3,7-dimethyl-	78-70-6	97
29	7.675	7964142	0.28572	1,5,7-Octatrien-3-ol, 3,7-dimethyl-	029957-43-5	72	29	7.567	149852594	5.42881	1,6-Octadien-3-ol, 3,7-dimethyl-	78-70-6	97	29	6.863	988974	0.0266385	Ethyl 2-(5-methyl-5-vinyltetrahydrofuran-2-yl)propan-2-yl carbonate	1000373-80-3	74	29	6.86	989901	0.0282603	Ethyl 2-(5-methyl-5-vinyltetrahydrofuran-2-yl)propan-2-yl carbonate	1000373-80-3	83	29	7.313	30981968	1.21156	Bicyclo[2.2.1]heptan-2-one, 1,3,3-trimethyl-	1195-79-5	94	29	7.672	7693952	0.276456	1,5,7-Octatrien-3-ol, 3,7-dimethyl-	029957-43-5	72
30	7.834	1984266	0.0711871	Z,Z,Z-8,9-Epoxyeicosa-5,11,14-trienoic acid, methyl ester	1000368-68-2	53	30	7.675	7737368	0.280307	1,5,7-Octatrien-3-ol, 3,7-dimethyl-	029957-43-5	78	30	7.18	824644	0.0222122	trans-p-Mentha-2,8-dienol	1000139-65-3	50	30	7.283	42040501	1.2002	Cyclohexene, 1-methyl-4-(1-methylethylidene)-	586-62-9	96	30	7.543	47404831	1.85379	1,6-Octadien-3-ol, 3,7-dimethyl-	78-70-6	97	30	7.816	3348057	0.120301	Bicyclo[2.2.1]heptan-2-one, 7,7-dimethyl-	514-15-8	60
31	8.221	7608238	0.272952	2-Cyclohexen-1-ol, 1-methyl-4-(1-methylethyl)-, trans-	029803-81-4	97	31	8.22	7559862	0.273876	2-Cyclohexen-1-ol, 1-methyl-4-(1-methylethyl)-, trans-	029803-81-4	97	31	7.286	44775316	1.20604	Cyclohexene, 1-methyl-4-(1-methylethylidene)-	586-62-9	96	31	7.558	105494247	3.01172	1,6-Octadien-3-ol, 3,7-dimethyl-	78-70-6	97	31	7.671	6989502	0.273327	1,5,7-Octatrien-3-ol, 3,7-dimethyl-	029957-43-5	72	31	8.004	3562042	0.12799	Fenchol, exo-	022627-95-8	98
32	8.362	3017314	0.108249	.alpha.-Campholenal	4501-58-0	83	32	8.361	3013517	0.109173	.alpha.-Campholenal	4501-58-0	91	32	7.562	112355064	3.02634	1,6-Octadien-3-ol, 3,7-dimethyl-	78-70-6	97	32	7.724	14251322	0.406856	Bicyclo[2.2.2]oct-5-en-2-one	2220-40-8	72	32	7.816	3621281	0.141612	Bicyclo[2.2.1]heptan-2-one, 7,7-dimethyl-	514-15-8	94	32	8.213	6884266	0.247363	3-Methyl-trans-3a,4,7,7a-tetrahydroindane	1000145-84-3	83
33	8.622	1488872	0.0534145	1,3,8-p-Menthatriene	018368-95-1	55	33	8.987	307770075	11.1498	Camphor	76-22-2	98	33	7.727	15439839	0.415879	Bicyclo[3.2.0]hept-2-ene, 2-methyl-	094122-58-4	64	33	7.903	1507747	0.0430441	1,3-Cyclopentadiene, 5-(1,1-dimethylethyl)-	035059-40-6	87	33	8.003	3178094	0.124281	Fenchol, exo-	022627-95-8	98	33	8.36	10544993	0.378898	.alpha.-Campholenal	004501-58-0	83
34	8.77	22285702	0.799517	Tetracyclo[3.3.1.1(3,7).0(2,4)]decane	010501-16-3	50	34	9.216	14913786	0.540291	2-Methyl-6-methylene-octa-1,7-dien-3-ol	022459-10-5	50	34	7.906	1559714	0.0420116	1,3-Cyclopentadiene, 1,2,5,5-tetramethyl-	004249-12-1	93	34	8.005	5240691	0.149615	Bicyclo[2.2.1]heptan-2-ol, 1,3,3-trimethyl-	001632-73-1	98	34	8.212	6243495	0.244154	1,3,6-Heptatriene, 2,5,6-trimethyl-	042123-66-0	64	34	8.495	2737415	0.0983596	4-Acetyl-1-methylcyclohexene	006090-09-1	97
35	8.988	312740637	11.2198	(+)-2-Bornanone	464-49-3	98	35	9.292	2946786	0.106755	Imidazole-5-pentanoic acid	1000126-21-5	53	35	8.009	5010132	0.13495	Bicyclo[2.2.1]heptan-2-ol, 1,3,3-trimethyl-	001632-73-1	96	35	8.101	579174	0.0165346	Thujone	546-80-5	72	35	8.359	9451709	0.369613	.alpha.-Campholenal	4501-58-0	83	35	8.779	104726350	3.76298	Bicyclo[3.1.1]heptan-3-ol, 6,6-dimethyl-2-methylene-, [1S-(1.alpha.,3.alpha.,5.alpha.)]-	547-61-5	74
36	9.293	2342881	0.0840527	Imidazole-5-pentanoic acid	1000126-21-5	50	36	9.483	2250737	0.0815389	Pinocarvone	030460-92-5	95	36	8.103	725980	0.0195546	Thujone	546-80-5	96	36	8.23	3900625	0.111357	2-Cyclohexen-1-ol, 1-methyl-4-(1-methylethyl)-, trans-	029803-81-4	97	36	8.495	2449806	0.0958007	4-Acetyl-1-methylcyclohexene	6090-09-1	97	36	8.974	209456427	7.5261	(+)-2-Bornanone	464-49-3	98
37	9.484	2032568	0.07292	Pinocarvone	030460-92-5	95	37	9.616	284576224	10.3095	endo-Borneol	507-70-0	95	37	8.236	4085154	0.110036	2-Cyclohexen-1-ol, 1-methyl-4-(1-methylethyl)-, trans-	029803-81-4	93	37	8.352	21720434	0.620089	1,6-Dimethylhepta-1,3,5-triene	1000196-61-0	64	37	8.776	96006212	3.75436	Bicyclo[3.1.1]heptan-3-ol, 6,6-dimethyl-2-methylene-, [1S-(1.alpha.,3.alpha.,5.alpha.)]-	547-61-5	72	37	9.043	8598801	0.308968	1,3-Cycloheptadiene	004054-38-0	70
38	9.618	287998890	10.3322	endo-Borneol	507-70-0	95	38	9.924	75653146	2.74073	3-Cyclohexen-1-ol, 4-methyl-1-(1-methylethyl)-, (R)-	020126-76-5	96	38	8.354	23376694	0.629662	Benzenemethanol, 4-methyl-	589-18-4	60	38	8.77	6272755	0.179079	Isopinocarveol	006712-79-4	78	38	8.97	194977133	7.62466	(+)-2-Bornanone	464-49-3	98	38	9.32	6693193	0.240497	Bicyclo[3.1.0]hexan-2-one, 5-(1-methylethyl)-	513-20-2	87
39	9.925	75958573	2.72507	3-Cyclohexen-1-ol, 4-methyl-1-(1-methylethyl)-, (R)-	020126-76-5	95	39	10.122	4672018	0.169256	Benzenemethanol, .alpha.,.alpha.,4-trimethyl-	001197-01-9	90	39	8.777	5969861	0.160801	Isopinocarveol	006712-79-4	64	39	8.827	4519555	0.129027	Bicyclo[3.1.1]hept-3-en-2-ol, 4,6,6-trimethyl-, [1S-(1.alpha.,2.beta.,5.alpha.)]-	018881-04-4	91	39	9.042	7755810	0.303294	1,3-Cycloheptadiene	004054-38-0	64	39	9.479	39713242	1.42696	Pinocarvone	030460-92-5	90
40	10.122	3659892	0.131302	Benzenemethanol, .alpha.,.alpha.,4-trimethyl-	001197-01-9	90	40	10.335	125938157	4.56244	.alpha.-Terpineol	98-55-5	86	40	8.842	4279696	0.115276	cis-Verbenol	001845-30-3	91	40	8.974	249345047	7.11846	(+)-2-Bornanone	464-49-3	98	40	9.232	2970872	0.116177	1-Silacyclo-2,4-hexadiene	052023-17-3	52	40	9.674	7049509	0.2533	Isoborneol	124-76-5	83
41	10.212	813632	0.0291897	p-Mentha-1(7),8-dien-2-ol	035907-10-9	50	41	10.515	5873771	0.212793	.alpha.-Thujenal	1000139-63-3	64	41	8.979	265812765	7.15979	(+)-2-Bornanone	464-49-3	98	41	9.22	1136429	0.0324435	1,5,7-Octatrien-3-ol, 2,6-dimethyl-	029414-56-0	52	41	9.319	6041785	0.236267	Bicyclo[3.1.0]hexan-2-one, 5-(1-methylethyl)-	513-20-2	97	41	9.908	37677593	1.35382	3-Cyclohexen-1-ol, 4-methyl-1-(1-methylethyl)-, (R)-	020126-76-5	95
42	10.337	126019060	4.52103	.alpha.-Terpineol	98-55-5	86	42	10.815	2786290	0.100941	2-Cyclohexen-1-ol, 3-methyl-6-(1-methylethyl)-, cis-	016721-38-3	91	42	9.418	9768722	0.263125	Bicyclo[3.1.1]heptan-3-one, 2,6,6-trimethyl-, (1.alpha.,2.beta.,5.alpha.)-	015358-88-0	94	42	9.414	9264623	0.264492	Bicyclo[3.1.1]heptan-3-one, 2,6,6-trimethyl-, (1.alpha.,2.beta.,5.alpha.)-	015358-88-0	94	42	9.477	36531961	1.4286	Pinocarvone	030460-92-5	94	42	10.114	17518644	0.629472	Benzenemethanol, .alpha.,.alpha.,4-trimethyl-	001197-01-9	76
43	10.516	3758526	0.13484	.alpha.-Thujenal	1000139-63-3	64	43	10.921	4248292	0.153906	Bicyclo[3.1.1]hept-3-en-2-one, 4,6,6-trimethyl-, (1S)-	001196-01-6	98	43	9.483	9235794	0.24877	Pinocarvone	030460-92-5	80	43	9.48	8900429	0.254095	Pinocarvone	030460-92-5	95	43	9.582	89619246	3.5046	2-(3,4-Dibromo-4-methylcyclohexyl)propan-2-ol	110202-13-6	53	43	10.313	53476349	1.92149	.alpha.-Terpineol	98-55-5	87
44	10.816	1189486	0.0426738	2-Cyclohexen-1-ol, 3-methyl-6-(1-methylethyl)-, cis-	016721-38-3	90	44	11.161	2267671	0.0821524	2-Cyclohexen-1-ol, 2-methyl-5-(1-methylethenyl)-, cis-	001197-06-4	93	44	9.58	83884379	2.25946	endo-Borneol	507-70-0	94	44	9.575	86492946	2.46925	endo-Borneol	507-70-0	94	44	9.907	34522142	1.35	3-Cyclohexen-1-ol, 4-methyl-1-(1-methylethyl)-, (R)-	020126-76-5	95	44	10.515	88115177	3.16612	Bicyclo[3.1.1]hept-2-ene-2-carboxaldehyde, 6,6-dimethyl-	564-94-3	91
45	10.922	3204618	0.114968	Bicyclo[3.1.1]hept-3-en-2-one, 4,6,6-trimethyl-, (1S)-	001196-01-6	98	45	11.432	6011149	0.21777	2,6-Octadien-1-ol, 3,7-dimethyl-, (Z)-	106-25-2	91	45	9.843	31287817	0.842752	Bicyclo[3.1.1]heptan-3-one, 2,6,6-trimethyl-, (1.alpha.,2.alpha.,5.alpha.)-	547-60-4	96	45	9.652	11908498	0.339971	Ethanone, 1-(1,3-dimethyl-3-cyclohexen-1-yl)-	051733-68-7	58	45	10.113	15971468	0.624571	Benzenemethanol, .alpha.,.alpha.,4-trimethyl-	001197-01-9	70	45	10.701	10913627	0.392144	Bicyclo[3.1.1]hept-2-ene-2-methanol, 6,6-dimethyl-	515-00-4	64
46	11.162	1829149	0.0656222	2-Cyclohexen-1-ol, 2-methyl-5-(1-methylethenyl)-, cis-	001197-06-4	95	46	11.851	1497939	0.0542668	2,6-Octadienal, 3,7-dimethyl-, (Z)-	106-26-3	72	46	9.921	73561371	1.98141	3-Cyclohexen-1-ol, 4-methyl-1-(1-methylethyl)-, (R)-	020126-76-5	95	46	9.838	27232676	0.777455	Bicyclo[3.1.1]heptan-3-one, 2,6,6-trimethyl-, (1.alpha.,2.alpha.,5.alpha.)-	547-60-4	98	46	10.311	48631962	1.90177	.alpha.-Terpineol	98-55-5	87	46	10.916	13688489	0.491849	Bicyclo[3.1.1]hept-3-en-2-one, 4,6,6-trimethyl-, (1S)-	001196-01-6	98
47	11.433	2768973	0.0993391	2,6-Octadien-1-ol, 3,7-dimethyl-, (Z)-	106-25-2	89	47	11.97	651142	0.0235893	(-)-Carvone	006485-40-1	74	47	10.168	7287883	0.196303	Benzenemethanol, .alpha.,.alpha.,4-trimethyl-	001197-01-9	95	47	9.916	68539011	1.95669	3-Cyclohexen-1-ol, 4-methyl-1-(1-methylethyl)-, (R)-	020126-76-5	95	47	10.513	80485870	3.14743	Bicyclo[3.1.1]hept-2-ene-2-carboxaldehyde, 6,6-dimethyl-	564-94-3	90	47	11.164	5689533	0.204434	2-Cyclohexen-1-ol, 2-methyl-5-(1-methylethenyl)-, cis-	001197-06-4	96
48	11.481	2905154	0.104225	Isobornyl formate	001200-67-5	91	48	12.25	22101392	0.800681	Geraniol	106-24-1	97	48	10.338	112140363	3.02055	.alpha.-Terpineol	98-55-5	87	48	10.159	7036040	0.200869	Benzenemethanol, .alpha.,.alpha.,4-trimethyl-	001197-01-9	95	48	10.7	10076356	0.39404	Bicyclo[3.1.1]hept-2-ene-2-methanol, 6,6-dimethyl-	515-00-4	55	48	11.278	4094882	0.147136	2-Cyclohexen-1-ol, 2-methyl-5-(1-methylethenyl)-, cis-	001197-06-4	91
49	11.851	1511645	0.0542315	2,6-Octadienal, 3,7-dimethyl-, (Z)-	106-26-3	59	49	12.4	3177475	0.115112	6,11-Dimethyl-2,6,10-dodecatrien-1-ol	1000196-53-3	59	49	10.619	8742783	0.235491	Bicyclo[3.1.1]hept-2-ene-2-methanol, 6,6-dimethyl-	515-00-4	94	49	10.33	105037042	2.99866	.alpha.-Terpineol	98-55-5	87	49	10.915	12628579	0.493846	Bicyclo[3.1.1]hept-3-en-2-one, 4,6,6-trimethyl-, (1S)-	001196-01-6	98	49	11.481	2006039	0.0720801	Acetic acid, 1,7,7-trimethyl-bicyclo[2.2.1]hept-2-yl ester	092618-89-8	91
50	11.971	658779	0.0236342	(-)-Carvone	006485-40-1	91	50	12.78	1424772	0.0516161	Citral	005392-40-5	95	50	10.811	26696719	0.719089	Bicyclo[2.2.1]heptan-2-ol, 1,7,7-trimethyl-, formate, endo-	007492-41-3	56	50	10.537	7720294	0.220404	(-)-Myrtenol	019894-97-4	97	50	11.164	8706320	0.340464	2-Cyclohexen-1-ol, 2-methyl-5-(1-methylethenyl)-, cis-	001197-06-4	96	50	11.694	1206289	0.0433439	Butanoic acid, 2-methyl-, hexyl ester	010032-15-2	80
51	12.25	22455281	0.805601	Geraniol	106-24-1	97	51	13.303	19222972	0.696403	Bicyclo[2.2.1]heptan-2-ol, 1,7,7-trimethyl-, acetate, (1S-endo)-	005655-61-8	99	51	11.041	499010622	13.4411	Bicyclo[3.1.1]hept-3-en-2-one, 4,6,6-trimethyl-, (1S)-	001196-01-6	98	51	10.799	28072243	0.801424	Isoborneol	124-76-5	64	51	11.48	1880922	0.0735542	Acetic acid, 1,7,7-trimethyl-bicyclo[2.2.1]hept-2-yl ester	092618-89-8	91	51	11.844	5696849	0.204697	Propanal, 2-methyl-3-phenyl-	1000131-87-6	98
52	12.403	4387061	0.157389	Geraniol	106-24-1	92	52	13.436	479915	0.0173862	Thymol	89-83-8	93	52	11.114	2066185	0.0556537	2-Oxabicyclo[2.2.2]octan-6-one, 1,3,3-trimethyl-	107598-08-3	87	52	11.033	469368257	13.3998	Bicyclo[3.1.1]hept-3-en-2-one, 4,6,6-trimethyl-, (1S)-	001196-01-6	98	52	11.694	1016346	0.0397446	Butanoic acid, 2-methyl-, hexyl ester	010032-15-2	72	52	11.966	6248144	0.224506	D-Carvone	002244-16-8	95
53	12.781	1609848	0.0577546	Citral	005392-40-5	94	53	13.743	11953181	0.433036	3-Methyl-4-isopropylphenol	003228-02-2	93	53	11.295	10925218	0.294276	Oxalic acid, cyclohexyl undecyl ester	1000309-31-3	59	53	11.108	2051559	0.0585692	2-Oxabicyclo[2.2.2]octan-6-one, 1,3,3-trimethyl-	107598-08-3	81	53	11.844	5137742	0.200914	Propanal, 2-methyl-3-phenyl-	1000131-87-6	98	53	12.238	1648163	0.0592211	(6,6-Dimethylbicyclo[3.1.1]hept-2-en-2-yl)methyl ethyl carbonate	1000373-80-4	50
54	13.303	19782126	0.709699	Bicyclo[2.2.1]heptan-2-ol, 1,7,7-trimethyl-, acetate, (1S-endo)-	005655-61-8	99	54	14.279	3844608	0.139281	Cyclohexane, 1-methylene-4-(1-methylethenyl)-	499-97-8	74	54	11.979	7226711	0.194655	D-Carvone	002244-16-8	53	54	11.19	3794176	0.108319	2-Cyclohexen-1-ol, 2-methyl-5-(1-methylethenyl)-, cis-	001197-06-4	98	54	11.965	5636332	0.220411	D-Carvone	002244-16-8	96	54	12.865	764675	0.027476	(1S,7'S)-2,2-Dimethyl-7'-nitrohexahydrospiro[cyclopentane-1,1'-pyrrolizine]	057308-84-6	50
55	13.435	515148	0.0184813	Phenol, 2-methyl-5-(1-methylethyl)-	499-75-2	90	55	15.298	25875850	0.937421	3-Cyclohexene-1-methanol, .alpha.,.alpha.,4-trimethyl-, acetate	80-26-2	91	55	12.052	10069769	0.271234	Tricyclo[4.2.1.1(2,5)]decane	049700-70-1	60	55	11.29	6618266	0.188942	Oxalic acid, cyclohexyl octyl ester	1000309-31-0	64	55	12.238	1412950	0.055254	Myrtenyl acetate	001079-01-2	50	55	12.932	3509571	0.126104	1-Cyclohexene-1-carboxaldehyde, 4-(1-methylethenyl)-	002111-75-3	93
56	13.553	857197	0.0307526	Phenol, 2,3,4,6-tetramethyl-	003238-38-8	93	56	15.534	5013577	0.18163	Phenol, 2-methoxy-3-(2-propenyl)-	001941-12-4	98	56	12.316	29212304	0.786847	Geraniol	106-24-1	93	56	11.555	947100	0.0270384	Ethanone, 1-(6,6-dimethylbicyclo[3.1.0]hex-2-en-2-yl)-	024555-40-6	64	56	12.933	3121330	0.122061	1-Cyclohexene-1-carboxaldehyde, 4-(1-methylethenyl)-	002111-75-3	81	56	13.034	1814209	0.0651874	4-Hydroxy-3-methylacetophenone	876-02-8	87
57	13.743	12622183	0.452831	Phenol, 2-methyl-5-(1-methylethyl)-	499-75-2	91	57	16.151	23492741	0.851087	Isobornyl propionate	002756-56-1	86	57	12.874	8899921	0.239724	Isophorone	78-59-1	50	57	12.274	29596858	0.84495	Geraniol	106-24-1	94	57	13.036	1605727	0.0627926	4-Hydroxy-3-methylacetophenone	876-02-8	81	57	13.301	5891169	0.211679	Bornyl acetate	76-49-3	99
58	14.28	4010516	0.14388	Bicyclo[3.1.0]hexane, 4-methylene-1-(1-methylethyl)-	003387-41-5	53	58	16.349	1071634	0.0388228	2,6-Octadien-1-ol, 3,7-dimethyl-, acetate, (Z)-	141-12-8	86	58	13.34	191642433	5.16198	Bicyclo[2.2.1]heptan-2-ol, 1,7,7-trimethyl-, acetate, (1S-endo)-	005655-61-8	99	58	12.868	7990145	0.228108	Isophorone	78-59-1	50	58	13.302	5200083	0.203351	Bornyl acetate	76-49-3	99	58	13.385	1195361	0.0429512	2-Propenal, 2-methyl-3-phenyl-	101-39-3	58
59	15.298	26916328	0.965645	3-Cyclohexene-1-methanol, .alpha.,.alpha.,4-trimethyl-, acetate	80-26-2	91	59	16.448	8139380	0.294871	(-)-.beta.-Bourbonene	005208-59-3	97	59	13.444	725267	0.0195354	Thymol	89-83-8	93	59	13.334	181179752	5.17243	Bicyclo[2.2.1]heptan-2-ol, 1,7,7-trimethyl-, acetate, (1S-endo)-	005655-61-8	99	59	13.383	1036297	0.0405248	Benzofuran, 4,7-dimethyl-	028715-26-6	62	59	13.512	7805665	0.28047	p-Cymen-7-ol	536-60-7	97
60	15.534	5193569	0.186323	Eugenol	97-53-0	98	60	16.522	477398	0.017295	.alpha.-Bourbonene	1000293-01-9	91	60	13.568	2444029	0.0658311	3-Methyl-4-isopropylphenol	003228-02-2	90	60	13.441	671020	0.0191567	Thymol	89-83-8	94	60	13.517	6748906	0.263919	p-Cymen-7-ol	536-60-7	97	60	13.751	42024196	1.51	Thymol	89-83-8	93
61	16.15	24174219	0.867269	Bornyl acetate	76-49-3	90	61	16.653	3630806	0.131536	Cyclohexane, 1-ethenyl-1-methyl-2,4-bis(1-methylethenyl)-, [1S-(1.alpha.,2.beta.,4.beta.)]-	515-13-9	94	61	13.755	3595695	0.0968517	Phenol, 2-methyl-5-(1-methylethyl)-	499-75-2	93	61	13.561	2370173	0.0676652	3-Methyl-4-isopropylphenol	003228-02-2	90	61	13.75	37856080	1.48038	3-Methyl-4-isopropylphenol	003228-02-2	94	61	14.38	714367	0.0256683	2-Butanone, 4-(4-hydroxyphenyl)-	005471-51-2	52
62	16.35	1116637	0.0400602	2,6-Octadien-1-ol, 3,7-dimethyl-, (Z)-	106-25-2	87	62	17.013	27220492	0.986134	Methyleugenol	93-15-2	98	62	14.557	808785	0.021785	1,6-Dimethylhepta-1,3,5-triene	1000196-61-0	52	62	13.749	3438919	0.0981764	Phenol, 2-methyl-5-(1-methylethyl)-	499-75-2	94	62	14.381	603032	0.0235818	Phenylpropionic acid pentafluorobenzyl ester	062434-95-1	52	62	14.49	2770989	0.099566	(E)-Hex-3-enyl (E)-2-methylbut-2-enoate	1000373-74-1	90
63	16.447	8482429	0.304314	(-)-.beta.-Bourbonene	005208-59-3	96	63	17.526	42341169	1.53392	Caryophyllene	87-44-5	99	63	14.838	975417	0.0262733	Cyclopentane, 2-methyl-1-methylene-3-(1-methylethenyl)-	056710-83-9	86	63	14.437	624192	0.0178198	2-Methylenebornane	027538-47-2	93	63	14.49	2903372	0.113538	(E)-Hex-3-enyl (E)-2-methylbut-2-enoate	1000373-74-1	90	63	14.681	8510024	0.305779	Hexyl (E)-2-methylbut-2-enoate	1000373-74-3	95
64	16.522	526651	0.018894	.alpha.-Bourbonene	1000293-01-9	83	64	17.816	2127456	0.0770727	Bicyclo[4.4.0]dec-1-ene, 2-isopropyl-5-methyl-9-methylene-	150320-52-8	96	64	15.062	6400922	0.172412	2,4-Cycloheptadien-1-one, 2,6,6-trimethyl-	503-93-5	91	64	14.551	702276	0.020049	1-Hexen-3-yne, 2,5,5-trimethyl-	037439-53-5	52	64	14.68	7061460	0.276141	Hexyl (E)-2-methylbut-2-enoate	1000373-74-3	95	64	14.812	2953859	0.106137	1,4-Cyclohexadiene-1-methanol, 4-(1-methylethyl)-	022539-72-6	93
65	16.653	3983899	0.142926	Cyclohexane, 1-ethenyl-1-methyl-2,4-bis(1-methylethenyl)-, [1S-(1.alpha.,2.beta.,4.beta.)]-	515-13-9	94	65	18.104	948057	0.0343459	Aromandendrene	489-39-4	99	65	15.544	780688	0.0210282	Eugenol	97-53-0	98	65	14.833	923592	0.0263673	1,3-Cyclohexadiene, 1-methyl-4-(1-methylethyl)-	99-86-5	70	65	14.808	3058872	0.119618	1,4-Cyclohexadiene-1-methanol, 4-(1-methylethyl)-	022539-72-6	90	65	15.195	1839924	0.0661114	2-Methyl-1-octen-3-yne	017603-76-8	50
66	17.014	28073957	1.00718	Methyleugenol	93-15-2	98	66	18.274	1322349	0.0479056	Naphthalene, 1,2,4a,5,6,8a-hexahydro-4,7-dimethyl-1-(1-methylethyl)-	483-75-0	97	66	15.76	2152949	0.0579907	Cyclohexane, 1-methylene-4-(1-methylethenyl)-	499-97-8	58	66	15.056	6203273	0.177095	2,4-Cycloheptadien-1-one, 2,6,6-trimethyl-	503-93-5	91	66	15.197	1496509	0.0585216	2-Methyl-1-octen-3-yne	017603-76-8	50	66	15.288	3634017	0.130576	Cyclohexene, 3-methyl-6-(1-methylethylidene)-	586-63-0	93
67	17.367	2747075	0.0985535	2-Propenoic acid, 1,7,7-trimethylbicyclo[2.2.1]hept-2-yl ester, exo-	005888-33-5	52	67	18.557	5058110	0.183243	Humulene	006753-98-6	97	67	15.96	3389810	0.0913061	Camphene	79-92-5	72	67	15.538	782542	0.0223405	Eugenol	97-53-0	98	67	15.286	2897848	0.113322	Cyclohexene, 3-methyl-6-(1-methylethylidene)-	586-63-0	93	67	15.416	785611	0.0282282	10,12-Octadecadiynoic acid	007333-25-7	52
68	17.526	43371340	1.55598	Caryophyllene	87-44-5	99	68	18.779	10021100	0.363041	Alloaromadendrene	025246-27-9	99	68	16.358	883062	0.0237857	Geranyl acetate	105-87-3	91	68	15.755	2058858	0.0587776	Cyclohexane, 1-methylene-4-(1-methylethenyl)-	499-97-8	58	68	16.147	1395218	0.0545606	Acetic acid, 1,7,7-trimethyl-bicyclo[2.2.1]hept-2-yl ester	092618-89-8	64	68	15.794	4636903	0.166611	2,6-Dimethyl-3,5,7-octatriene-2-ol, ,E,E-	1000141-11-8	53
69	17.815	2212343	0.0793696	1H-Cyclopenta[1,3]cyclopropa[1,2]benzene, octahydro-7-methyl-3-methylene-4-(1-methylethyl)-, [3aS-(3a.alpha.,3b.beta.,4.beta.,7.alpha.,7aS*)]-	013744-15-5	96	69	18.91	7779766	0.281843	Butanoic acid, 1,7,7-trimethylbicyclo[2.2.1]hept-2-yl ester, endo-	013109-70-1	60	69	16.733	7755256	0.208891	1,3-Cyclohexadiene-1-carboxaldehyde, 2,6,6-trimethyl-	116-26-7	86	69	15.954	3217345	0.0918508	Bicyclo[2.2.1]heptane, 7,7-dimethyl-2-methylene-	471-84-1	76	69	16.777	929957	0.0363664	.alfa.-Copaene	1000360-33-0	95	69	16.146	1118320	0.040183	Bornyl acetate	76-49-3	62
70	18.11	998071	0.0358066	Alloaromadendrene	025246-27-9	98	70	19.139	4957197	0.179588	2,6-Octadien-1-ol, 3,7-dimethyl-, acetate, (Z)-	141-12-8	91	70	16.866	11749245	0.316471	2-Cyclopenten-1-one, 3-methyl-2-(2-pentenyl)-, (Z)-	488-10-8	98	70	16.352	583273	0.0166516	Butanoic acid, 3,7-dimethyl-2,6-octadienyl ester, (E)-	106-29-6	90	70	17.005	2249598	0.0879715	Methyleugenol	93-15-2	98	70	16.776	1068093	0.0383783	Copaene	003856-25-5	92
71	18.271	1387859	0.0497905	.beta.-copaene	1000374-18-9	93	71	19.245	1810608	0.0655941	.gamma.-Muurolene	030021-74-0	99	71	17.015	4104528	0.110557	Methyleugenol	93-15-2	98	71	16.726	8776877	0.250568	1,3-Cyclohexadiene-1-carboxaldehyde, 2,6,6-trimethyl-	116-26-7	83	71	17.519	9752691	0.381383	Caryophyllene	87-44-5	99	71	17.006	3143559	0.112953	Methyleugenol	93-15-2	98
72	18.556	5180616	0.185859	1,4,7,-Cycloundecatriene, 1,5,9,9-tetramethyl-, Z,Z,Z-	1000062-61-9	98	72	19.392	7039797	0.255035	.beta.-copaene	1000374-18-9	94	72	17.311	498014	0.0134142	1H-3a,7-Methanoazulene, 2,3,4,7,8,8a-hexahydro-3,6,8,8-tetramethyl-, [3R-(3.alpha.,3a.beta.,7.beta.,8a.alpha.)]-	469-61-4	96	72	16.859	11181316	0.319211	2-Cyclopenten-1-one, 3-methyl-2-(2-pentenyl)-, (Z)-	488-10-8	98	72	17.723	793073	0.0310134	.gamma.-Elemene	029873-99-2	76	72	17.519	10934294	0.392886	Caryophyllene	87-44-5	99
73	18.78	10387786	0.37267	Alloaromadendrene	025246-27-9	99	73	19.549	1555099	0.0563376	Naphthalene, 1,2,3,5,6,7,8,8a-octahydro-1,8a-dimethyl-7-(1-methylethenyl)-, [1S-(1.alpha.,7.alpha.,8a.alpha.)]-	010219-75-7	97	73	17.533	41014764	1.10475	Caryophyllene	87-44-5	99	73	17.009	3905007	0.111483	Methyleugenol	93-15-2	98	73	17.984	4335596	0.169545	Bicyclo[3.1.1]hept-2-ene, 2,6-dimethyl-6-(4-methyl-3-pentenyl)-	017699-05-7	98	73	17.722	912063	0.0327719	1,5-Cyclodecadiene, 1,5-dimethyl-8-(1-methylethylidene)-, (E,E)-	015423-57-1	90
74	18.91	7997295	0.286909	Isobornyl acetate	125-12-2	53	74	19.858	6363032	0.230518	1,5,5-Trimethyl-6-methylene-cyclohexene	514-95-4	91	74	18.566	8681270	0.233834	Humulene	006753-98-6	96	74	17.528	38798592	1.10765	Caryophyllene	87-44-5	99	74	18.212	1531712	0.0598982	cis-.beta.-Farnesene	028973-97-9	72	74	17.984	4814449	0.172991	Bicyclo[3.1.1]hept-2-ene, 2,6-dimethyl-6-(4-methyl-3-pentenyl)-	017699-05-7	94
75	19.139	5157678	0.185036	2,6-Octadien-1-ol, 3,7-dimethyl-, acetate, (Z)-	141-12-8	91	75	19.959	3995598	0.144751	.alpha.-Muurolene	031983-22-9	99	75	22.001	1079475	0.0290762	3-Hexen-1-ol, benzoate, (Z)-	025152-85-6	91	75	18.56	8245752	0.235405	Humulene	006753-98-6	97	75	18.331	2942000	0.115048	Naphthalene, 1,2,3,5,6,8a-hexahydro-4,7-dimethyl-1-(1-methylethyl)-, (1S-cis)-	483-76-1	86	75	18.212	1738887	0.0624809	cis-.beta.-Farnesene	028973-97-9	74
76	19.244	1910681	0.0685472	.gamma.-Muurolene	030021-74-0	99	76	20.37	8664276	0.313886	Naphthalene, 1,2,4a,5,6,8a-hexahydro-4,7-dimethyl-1-(1-methylethyl)-	483-75-0	98	76	22.406	2908379	0.0783385	Caryophyllene oxide	001139-30-6	91	76	19.594	1900115	0.0542457	2-Buten-1-ol, 3-methyl-, benzoate	005205-11-8	83	76	18.606	1324386	0.0517907	cis-.beta.-Farnesene	028973-97-9	95	76	18.332	3307585	0.118847	Naphthalene, 1,2,3,5,6,8a-hexahydro-4,7-dimethyl-1-(1-methylethyl)-, (1S-cis)-	483-76-1	86
77	19.393	7325172	0.262796	1,6-Cyclodecadiene, 1-methyl-5-methylene-8-(1-methylethyl)-, [S-(E,E)]-	023986-74-5	96	77	20.538	2651034	0.0960407	Bicyclo[4.1.0]heptane, 7-(1-methylethylidene)-	053282-47-6	89	77	22.841	689573	0.018574	Nerolidyl acetate	002306-78-7	53	77	21.994	1039956	0.0296893	3-Hexen-1-ol, benzoate, (Z)-	025152-85-6	90	77	18.843	3105784	0.121453	(+)-epi-Bicyclosesquiphellandrene	054274-73-6	98	77	18.607	1550201	0.0557012	cis-.beta.-Farnesene	028973-97-9	95
78	19.548	1603295	0.0575195	Naphthalene, 1,2,3,4,4a,5,6,8a-octahydro-4a,8-dimethyl-2-(1-methylethenyl)-, [2R-(2.alpha.,4a.alpha.,8a.beta.)]-	473-13-2	99	78	20.64	14076533	0.50996	Naphthalene, 1,2,3,5,6,8a-hexahydro-4,7-dimethyl-1-(1-methylethyl)-, (1S-cis)-	483-76-1	98	78	22.933	17613962	0.47444	Cedrol	77-53-2	93	78	22.4	2921188	0.0833959	Caryophyllene oxide	001139-30-6	83	78	19.369	1274256	0.0498303	Cyclohexane, 1-ethenyl-1-methyl-2-(1-methylethenyl)-4-(1-methylethylidene)-	003242-08-8	90	78	18.757	961873	0.0345616	Naphthalene, 1,2,3,5,6,7,8,8a-octahydro-1,8a-dimethyl-7-(1-methylethenyl)-, [1R-(1.alpha.,7.beta.,8a.alpha.)]-	004630-07-3	93
79	19.857	6546115	0.234847	Bicyclogermacrene	067650-90-2	93	79	21.051	1274178	0.0461605	.alpha.-Muurolene	031983-22-9	97	79	23.153	989325	0.0266479	12-Oxabicyclo[9.1.0]dodeca-3,7-diene, 1,5,5,8-tetramethyl-, [1R-(1R*,3E,7E,11R*)]-	019888-34-7	72	79	22.926	17401253	0.496782	Cedrol	77-53-2	94	79	19.552	28003305	1.09508	Naphthalene, decahydro-4a-methyl-1-methylene-7-(1-methylethenyl)-, [4aR-(4a.alpha.,7.alpha.,8a.beta.)]-	017066-67-0	99	79	18.844	6427056	0.230934	(+)-epi-Bicyclosesquiphellandrene	054274-73-6	95
80	19.959	4157567	0.149156	.alpha.-Muurolene	010208-80-7	99	80	21.188	11075078	0.401224	cis-.alpha.-Bisabolene	029837-07-8	78	80	24.199	822751	0.0221612	Methyl jasmonate	001211-29-6	87	80	23.147	962116	0.0274671	12-Oxabicyclo[9.1.0]dodeca-3,7-diene, 1,5,5,8-tetramethyl-, [1R-(1R*,3E,7E,11R*)]-	019888-34-7	87	80	19.814	1888282	0.0738421	Naphthalene, 1,2,3,4,4a,5,6,8a-octahydro-4a,8-dimethyl-2-(1-methylethenyl)-, [2R-(2.alpha.,4a.alpha.,8a.beta.)]-	473-13-2	98	80	19.367	1580591	0.0567931	Cyclooctene, 3-(1-methylethenyl)-	061233-78-1	89
81	20.155	6308994	0.22634	Bornyl isovalerate	76-50-6	91	81	21.402	45313661	1.64161	Cyclohexanemethanol, 4-ethenyl-.alpha.,.alpha.,4-trimethyl-3-(1-methylethenyl)-, [1R-(1.alpha.,3.alpha.,4.beta.)]-	639-99-6	91	81	33.021	2032773	0.0547537	Phenanthrene, 7-ethenyl-1,2,3,4,4a,4b,5,6,7,8,10,10a-dodecahydro-1,1,4a,7-tetramethyl-, [4aS-(4a.alpha.,4b.beta.,7.beta.,10a.beta.)]-	001686-66-4	94	81	24.193	756279	0.0215907	Methyl jasmonate	001211-29-6	93	81	20.186	6313948	0.24691	.beta.-Bisabolene	495-61-4	99	81	19.552	31306830	1.1249	Naphthalene, decahydro-4a-methyl-1-methylene-7-(1-methylethenyl)-, [4aR-(4a.alpha.,7.alpha.,8a.beta.)]-	017066-67-0	99
82	20.371	8971587	0.321863	Naphthalene, 1,2,4a,5,6,8a-hexahydro-4,7-dimethyl-1-(1-methylethyl)-	483-75-0	97	82	21.501	806721	0.0292256	1,4,8-Dodecatriene, (E,E,E)-	024252-85-5	78	82	34.509	905961	0.0244025	7-Isopropyl-1,1,4a-trimethyl-1,2,3,4,4a,9,10,10a-octahydrophenanthrene	1000210-28-9	66	82	33.017	1888252	0.053907	Phenanthrene, 7-ethenyl-1,2,3,4,4a,4b,5,6,7,8,10,10a-dodecahydro-1,1,4a,7-tetramethyl-, [4aS-(4a.alpha.,4b.beta.,7.beta.,10a.beta.)]-	001686-66-4	86	82	20.37	5101629	0.199501	Naphthalene, 1,2,4a,5,6,8a-hexahydro-4,7-dimethyl-1-(1-methylethyl)-	483-75-0	99	82	19.815	2419414	0.0869334	Naphthalene, 1,2,3,4,4a,5,6,8a-octahydro-4a,8-dimethyl-2-(1-methylethenyl)-, [2R-(2.alpha.,4a.alpha.,8a.beta.)]-	473-13-2	95
83	20.538	2750962	0.0986929	.alpha.-Farnesene	502-61-4	56	83	21.591	1464546	0.053057	Benzene, 1,2,3-trimethoxy-5-(2-propenyl)-	487-11-6	98								83	34.502	833910	0.023807	7-Isopropyl-1,1,4a-trimethyl-1,2,3,4,4a,9,10,10a-octahydrophenanthrene	1000210-28-9	98	83	20.622	13595976	0.531676	Naphthalene, 1,2,3,4-tetrahydro-1,6-dimethyl-4-(1-methylethyl)-, (1S-cis)-	483-77-2	96	83	20.187	7392616	0.265628	.beta.-Bisabolene	495-61-4	99
84	20.641	14706763	0.527617	Naphthalene, 1,2,3,5,6,8a-hexahydro-4,7-dimethyl-1-(1-methylethyl)-, (1S-cis)-	483-76-1	95	84	21.686	2400593	0.0869678	Geranyl isobutyrate	002345-26-8	86															84	21.396	1183912	0.0462974	Cyclohexanemethanol, 4-ethenyl-.alpha.,.alpha.,4-trimethyl-3-(1-methylethenyl)-, [1R-(1.alpha.,3.alpha.,4.beta.)]-	639-99-6	91	84	20.371	6327063	0.227341	Naphthalene, 1,2,4a,5,6,8a-hexahydro-4,7-dimethyl-1-(1-methylethyl)-	483-75-0	98
85	21.051	1339837	0.0480677	Naphthalene, 1,2,4a,5,6,8a-hexahydro-4,7-dimethyl-1-(1-methylethyl)-,[1R-(1.alpha.,4a.alpha.,8a.alpha.)]-	017627-24-6	96	85	21.952	1244883	0.0450992	.alpha.-Guaiene	003691-12-1	74			3712577106												85	21.754	1135109	0.0443889	2-Butenoic acid, 2-methyl-, methyl ester, (Z)-	005953-76-4	58	85	20.623	15954794	0.573281	4-isopropyl-1,6-dimethyl-1,2,3,4-tetrahydronaphthalene	1000378-99-6	96
86	21.19	11466046	0.411353	cis-.alpha.-Bisabolene	029837-07-8	80	86	22.243	36988020	1.33999	1H-Cycloprop[e]azulen-7-ol, decahydro-1,1,7-trimethyl-4-methylene-, [1ar-(1a.alpha.,4a.alpha.,7.beta.,7a.beta.,7b.alpha.)]-	006750-60-3	94										3502795607					86	21.804	1798162	0.0703179	1, 1, 5-Trimethyl-1, 2-dihydronaphthalene	1000357-25-8	72	86	21.053	613952	0.0220603	.alpha.-Muurolene	031983-22-9	90
87	21.402	46365251	1.66339	Cyclohexanemethanol, 4-ethenyl-.alpha.,.alpha.,4-trimethyl-3-(1-methylethenyl)-, [1R-(1.alpha.,3.alpha.,4.beta.)]-	639-99-6	91	87	22.409	38521451	1.39554	Caryophyllene oxide	001139-30-6	91															87	22.399	30050554	1.17514	Caryophyllene oxide	001139-30-6	94	87	21.396	1579748	0.0567628	Cyclohexanemethanol, 4-ethenyl-.alpha.,.alpha.,4-trimethyl-3-(1-methylethenyl)-, [1R-(1.alpha.,3.alpha.,4.beta.)]-	639-99-6	91
88	21.502	850215	0.0305021	Cyclohexane, 1-methylene-3-(1-methylethenyl)-, (R)-	013837-95-1	83	88	22.551	858508	0.0311017	Isoaromadendrene epoxide	1000159-36-6	86															88	23.19	3086695	0.120706	10,10-Dimethyl-4-acetyl-tricyclo[5.2.1.0(1,5)]decane	176171-97-4	52	88	21.753	1331015	0.0478255	2-Butenoic acid, 2-methyl-, methyl ester	041725-90-0	50
89	21.59	1477808	0.0530175	Benzene, 1,2,3-trimethoxy-5-(2-propenyl)-	487-11-6	97	89	22.643	984967	0.035683	Alloaromadendrene	025246-27-9	97															89	23.294	3798133	0.148528	Naphthalene, 1,2,3,4,4a,7-hexahydro-1,6-dimethyl-4-(1-methylethyl)-	016728-99-7	95	89	21.802	2630932	0.0945335	Naphthalene, 1,2-dihydro-1,1,6-trimethyl-	030364-38-6	80
90	21.686	2477744	0.088891	Butanoic acid, 3,7-dimethyl-2,6-octadienyl ester, (E)-	106-29-6	91	90	22.969	4952866	0.179431	Ledol	577-27-5	95															90	23.638	1645971	0.0643664	Aromadendrene oxide-(2)	1000151-98-6	50	90	22.4	33769680	1.2134	Caryophyllene oxide	001139-30-6	94
91	21.953	1269120	0.0455307	Tricyclo[6.3.0.0(2,4)]undec-8-ene, 3,3,7,11-tetramethyl-	1000152-25-6	92	91	23.143	3700754	0.13407	Caryophyllene oxide	001139-30-6	86															91	23.707	1671245	0.0653547	.gamma.-Muurolene	030021-74-0	90	91	23.191	3668880	0.131829	2-Butenal, 2-methyl-4-(2,6,6-trimethyl-1-cyclohexen-1-yl)-	003155-71-3	78
92	22.244	37790435	1.35576	1H-Cycloprop[e]azulen-7-ol, decahydro-1,1,7-trimethyl-4-methylene-, [1ar-(1a.alpha.,4a.alpha.,7.beta.,7a.beta.,7b.alpha.)]-	006750-60-3	94	92	23.295	2300905	0.0833564	Naphthalene, 1,2,3,4,4a,7-hexahydro-1,6-dimethyl-4-(1-methylethyl)-	016728-99-7	91															92	23.766	3102871	0.121339	Alloaromadendrene	025246-27-9	58	92	23.296	4456318	0.160123	Naphthalene, 1,2,3,4,4a,7-hexahydro-1,6-dimethyl-4-(1-methylethyl)-	016728-99-7	95
93	22.409	39190008	1.40597	Caryophyllene oxide	001139-30-6	94	93	23.436	1193052	0.0432215	1H-Cyclopropa[a]naphthalene, 1a,2,3,3a,4,5,6,7b-octahydro-1,1,3a,7-tetramethyl-, [1aR-(1a.alpha.,3a.alpha.,7b.alpha.)]-	489-29-2	97															93	24.016	2235558	0.0874224	Bicyclo[4.4.0]dec-1-ene, 2-isopropyl-5-methyl-9-methylene-	150320-52-8	97	93	23.637	1992273	0.0715855	Isoaromadendrene epoxide	1000159-36-6	70
94	22.549	836288	0.0300025	Isoaromadendrene epoxide	1000159-36-6	83	94	23.761	13302273	0.48191	.gama.-eudesmol	1000374-18-5	99															94	24.293	44532272	1.74145	2-Naphthalenemethanol, decahydro-.alpha.,.alpha.,4a-trimethyl-8-methylene-, [2R-(2.alpha.,4a.alpha.,8a.beta.)]-	473-15-4	99	94	23.711	2023970	0.0727244	.gamma.-Muurolene	030021-74-0	94
95	22.642	1024675	0.036761	Naphthalene, 1,2,3,5,6,7,8,8a-octahydro-1,8a-dimethyl-7-(1-methylethenyl)-, [1S-(1.alpha.,7.alpha.,8a.alpha.)]-	010219-75-7	97	95	24.016	19980011	0.723829	Bicyclo[4.4.0]dec-1-ene, 2-isopropyl-5-methyl-9-methylene-	150320-52-8	95															95	24.404	10099378	0.39494	.alpha.-Cadinol	481-34-5	93	95	23.768	3743550	0.134512	Alloaromadendrene	025246-27-9	64
96	22.968	5173950	0.18562	Ledol	577-27-5	90	96	24.173	1749762	0.0633897	.alfa.-Copaene	1000360-33-0	91															96	24.772	2437014	0.0953004	Isoaromadendrene epoxide	1000159-36-6	53	96	24.017	2750672	0.098836	Bicyclo[4.4.0]dec-1-ene, 2-isopropyl-5-methyl-9-methylene-	150320-52-8	97
97	23.143	3793946	0.136111	Caryophyllene oxide	001139-30-6	64	97	24.288	26810850	0.971294	2-Naphthalenemethanol, decahydro-.alpha.,.alpha.,4a-trimethyl-8-methylene-, [2R-(2.alpha.,4a.alpha.,8a.beta.)]-	473-15-4	99															97	24.956	10381092	0.405957	Naphthalene, 1,6-dimethyl-4-(1-methylethyl)-	483-78-3	98	97	24.101	8686381	0.312115	Naphthalene, 1,2,3,4-tetrahydro-1,6-dimethyl-4-(1-methylethyl)-, (1S-cis)-	483-77-2	55
98	23.296	2347433	0.084216	4,7-Methanoazulene, 1,2,3,4,5,6,7,8-octahydro-1,4,9,9-tetramethyl-, [1S-(1.alpha.,4.alpha.,7.alpha.)]-	514-51-2	83	98	24.375	26657996	0.965756	2-Naphthalenemethanol, 1,2,3,4,4a,5,6,8a-octahydro-.alpha.,.alpha.,4a,8-tetramethyl-, [2R-(2.alpha.,4a.alpha.,8a.beta.)]-	473-16-5	99															98	25.179	16546235	0.647047	.alpha.-Bisabolol	515-69-5	95	98	24.294	49495132	1.77844	2-Naphthalenemethanol, decahydro-.alpha.,.alpha.,4a-trimethyl-8-methylene-, [2R-(2.alpha.,4a.alpha.,8a.beta.)]-	473-15-4	99
99	23.442	1376888	0.0493969	1H-Cyclopropa[a]naphthalene, 1a,2,3,3a,4,5,6,7b-octahydro-1,1,3a,7-tetramethyl-, [1aR-(1a.alpha.,3a.alpha.,7b.alpha.)]-	489-29-2	93	99	24.993	3679338	0.133294	Aromandendrene	489-39-4	98															99	25.317	26573881	1.03918	Coumarin, 3,4-dihydro-6-methoxy-4,4-dimethyl-	029423-73-2	62	99	24.405	11639245	0.418216	.alpha.-Cadinol	481-34-5	90
100	23.761	13577924	0.487119	.gama.-eudesmol	1000374-18-5	99	100	25.31	1480022	0.0536177	Alloaromadendrene oxide-(1)	1000156-12-8	55															100	28.424	1141587	0.0446422	1-Naphthalenol, 5,6,7,8-tetrahydro-2,5-dimethyl-8-(1-methylethyl)-	055012-72-1	91	100	24.554	5604383	0.201374	(E)-1-Indan-1-ylethanone oxime	1000373-31-4	64
101	24.014	20586795	0.738568	Bicyclo[4.4.0]dec-1-ene, 2-isopropyl-5-methyl-9-methylene-	150320-52-8	95	101	25.438	8488776	0.307528	6-epi-shyobunol	1000374-18-3	58															101	34.5	9996491	0.390917	7-Isopropyl-1,1,4a-trimethyl-1,2,3,4,4a,9,10,10a-octahydrophenanthrene	1000210-28-9	96	101	24.772	2756070	0.0990299	Isoaromadendrene epoxide	1000159-36-6	62
102	24.173	1855066	0.066552	1H-Benzocycloheptene, 2,4a,5,6,7,8-hexahydro-3,5,5,9-tetramethyl-, (R)-	001461-03-6	90	102	26.378	663090	0.0240222	Bicyclo[4.3.0]nonane, 7-methylene-2,4,4-trimethyl-2-vinyl-	1000156-11-9	58																						102	24.957	12024262	0.432051	Naphthalene, 1,6-dimethyl-4-(1-methylethyl)-	483-78-3	98
103	24.29	27557651	0.988653	2-Naphthalenemethanol, decahydro-.alpha.,.alpha.,4a-trimethyl-8-methylene-, [2R-(2.alpha.,4a.alpha.,8a.beta.)]-	473-15-4	99																													103	25.18	18887469	0.678656	.alpha.-Bisabolol	515-69-5	95
104	24.375	27280518	0.97871	2-Naphthalenemethanol, 1,2,3,4,4a,5,6,8a-octahydro-.alpha.,.alpha.,4a,8-tetramethyl-, [2R-(2.alpha.,4a.alpha.,8a.beta.)]-	473-16-5	99																								2557190614					104	25.318	30444204	1.09391	Coumarin-6-ol, 3,4-dihydro-4,4,7-trimethyl-	084944-99-0	62
105	24.994	3921917	0.140702	Aromandendrene	489-39-4	98			2760323481																										105	25.76	2871441	0.103175	Acetic acid, 3-(6,6-dimethyl-2-methylenecyclohex-3-enylidene)-1-methylbutyl ester	1000188-18-1	64
106	25.314	1537622	0.0551634	4-(1,3,3-Trimethyl-bicyclo[4.1.0]hept-2-yl)-but-3-en-2-one	077143-31-8	60																													106	26.048	9484785	0.340803	Tricyclo[4.4.0.0(2,7)]dec-3-ene-3-methanol, 1-methyl-8-(1-methylethyl)-	115728-41-1	68
																																			107	27.486	6358217	0.228461	1-[1-Methyl-1-(4-methyl-cyclohex-3-enyl)-ethyl]-1H-pyrrole	1000192-41-8	50
		2787394843																																	108	28.422	1351475	0.0485606	1-Naphthalenol, 5,6,7,8-tetrahydro-2,5-dimethyl-8-(1-methylethyl)-	055012-72-1	93
																																			109	29.366	435759	0.0156575	2-Undecanone, 6,10-dimethyl-	001604-34-8	86
																																			110	33.747	549867	0.0197576	Isopropyl palmitate	142-91-6	60
																																			111	34.501	11450139	0.411422	7-Isopropyl-1,1,4a-trimethyl-1,2,3,4,4a,9,10,10a-octahydrophenanthrene	1000210-28-9	94
																																					2783067709

## Sheet: Filter 2
Nomenclature revised. Peaks ordered by relative abundance (Area %)
Thymus vulgaris														Rosmarinus officicnalis var. 'prostratus'														Lavandula dentata
Injection 1 - JLC023.D							Injection 2 - JLC024.D							Injection 1 - JLC013.D							Injection 2 - JLC014.D							Injection 1 - JLC021.D							Injection 2 - JLC022.D
Peak	R.T.	Area	Area Pct	Library/ID	CAS	Qual	Peak	R.T.	Area	Area Pct	Library/ID	CAS	Qual	Peak	R.T.	Area	Area Pct	Library/ID	CAS	Qual	Peak	R.T.	Area	Area Pct	Library/ID	CAS	Qual	Peak	R.T.	Area	Area Pct	Library/ID	CAS	Qual	Peak	R.T.	Area	Area Pct	Library/ID	CAS	Qual
1	5.892	495862358	17.7895	Eucalyptol	470-82-6	97	1	5.89	508965713	18.4386	Eucalyptol	470-82-6	97	1	3.908	691184836	18.6174	(1R)-α-Pinene	80-56-8	96	1	3.908	659501134	18.8279	(1R)-α-Pinene	7785-70-8	96	1	5.914	903215769	35.3206	Eucalyptol	470-82-6	97	1	5.915	945766364	33.9829	Eucalyptol	470-82-6	97
2	8.988	312740637	11.2198	(+)-2-Bornanone	464-49-3	98	2	8.987	307770075	11.1498	Camphor	76-22-2	98	2	11.041	499010622	13.4411	Verbenone	1196-01-6	98	2	11.033	469368257	13.3998	Verbenone	1196-01-6	98	2	8.97	194977133	7.62466	(+)-2-Bornanone	464-49-3	98	2	8.974	209456427	7.5261	(+)-2-Bornanone	464-49-3	98
3	9.618	287998890	10.3322	endo-Borneol	507-70-0	95	3	9.616	284576224	10.3095	endo-Borneol	507-70-0	95	3	5.88	382974774	10.3156	Eucalyptol	470-82-6	97	3	5.877	361424594	10.3182	Eucalyptol	470-82-6	97	3	4.676	165128189	6.45741	(-)-β-Pinene	18172-67-3	97	3	4.677	176092108	6.32727	(-)-β-Pinene	18172-67-3	97
4	4.155	162928556	5.84519	Camphene	79-92-5	97	4	4.155	159621240	5.7827	Camphene	79-92-5	97	4	8.979	265812765	7.15979	(+)-2-Bornanone	464-49-3	98	4	8.974	249345047	7.11846	(+)-2-Bornanone	464-49-3	98	4	8.776	96006212	3.75436	trans-Pinocarveol	547-61-5	72	4	8.779	104726350	3.76298	trans-Pinocarveol	547-61-5	74
5	7.568	152869267	5.48431	(±)-Linalool	78-70-6	97	5	7.567	149852594	5.42881	(±)-Linalool	78-70-6	97	5	13.34	191642433	5.16198	L-Bornyl acetate	5655-61-8	99	5	13.334	181179752	5.17243	L-Bornyl acetate	5655-61-8	99	5	9.582	89619246	3.5046	2-(3,4-Dibromo-4-methylcyclohexyl)propan-2-ol	110202-13-6	53	5	10.515	88115177	3.16612	Myrtenal	564-94-3	91
6	10.337	126019060	4.52103	α-Terpineol	98-55-5	86	6	10.335	125938157	4.56244	α-Terpineol	98-55-5	86	6	5.778	180527076	4.86258	D-Limonene	5989-27-5	99	6	5.776	167830098	4.79132	D-Limonene	5989-27-5	99	6	10.513	80485870	3.14743	Myrtenal	564-94-3	90	6	3.876	70835469	2.54523	(1R)-α-Pinene	7785-70-8	96
7	3.877	105098071	3.77048	(-)-α-Pinene	7785-26-4	96	7	3.876	102409787	3.71006	(1R)-α-Pinene	7785-70-8	96	7	4.165	164726788	4.43699	Camphene	79-92-5	97	7	4.164	153292206	4.37628	Camphene	79-92-5	97	7	3.876	66059409	2.58328	(-)-α-Pinene	7785-26-4	96	7	10.313	53476349	1.92149	α-Terpineol	98-55-5	87
8	5.659	99789931	3.58004	o-Cymene	527-84-4	97	8	5.658	97172279	3.52032	o-Cymene	527-84-4	97	8	4.852	130109122	3.50455	β-Myrcene	123-35-3	91	8	4.85	120460201	3.43897	β-Myrcene	123-35-3	91	8	10.311	48631962	1.90177	α-Terpineol	98-55-5	87	8	7.545	51678500	1.85689	(±)-Linalool	78-70-6	97
9	9.925	75958573	2.72507	4-Terpineol	20126-76-5	95	9	9.924	75653146	2.74073	4-Terpineol	20126-76-5	96	9	7.562	112355064	3.02634	(±)-Linalool	78-70-6	97	9	7.558	105494247	3.01172	(±)-Linalool	78-70-6	97	9	7.543	47404831	1.85379	(±)-Linalool	78-70-6	97	9	24.294	49495132	1.77844	β-Eudesmol	473-15-4	99
10	4.67	74673365	2.67897	(-)-β-Pinene	18172-67-3	95	10	4.67	72652580	2.63203	(-)-β-Pinene	18172-67-3	95	10	10.338	112140363	3.02055	α-Terpineol	98-55-5	87	10	10.33	105037042	2.99866	α-Terpineol	98-55-5	87	10	24.293	44532272	1.74145	β-Eudesmol	473-15-4	99	10	13.751	42024196	1.51	Thymol	89-83-8	93
11	4.839	47908102	1.71874	β-Myrcene	123-35-3	91	11	4.838	46431218	1.68209	β-Myrcene	123-35-3	91	11	4.677	109686363	2.95445	(-)-β-Pinene	18172-67-3	97	11	4.676	101462838	2.89662	(-)-β-Pinene	127-91-3	94	11	13.75	37856080	1.48038	p-Thymol	3228-02-2	94	11	9.479	39713242	1.42696	Pinocarvone	30460-92-5	90
12	21.402	46365251	1.66339	Elemol	639-99-6	91	12	21.402	45313661	1.64161	Elemol	639-99-6	91	12	5.662	99628289	2.68353	p-Cymene	99-87-6	97	12	5.661	92655186	2.64518	o-Cymene	527-84-4	97	12	9.477	36531961	1.4286	Pinocarvone	30460-92-5	94	12	9.908	37677593	1.35382	4-Terpineol	20126-76-5	95
13	17.526	43371340	1.55598	Caryophyllene	87-44-5	99	13	17.526	42341169	1.53392	Caryophyllene	87-44-5	99	13	9.58	83884379	2.25946	endo-Borneol	507-70-0	94	13	9.575	86492946	2.46925	endo-Borneol	507-70-0	94	13	9.907	34522142	1.35	4-Terpineol	20126-76-5	95	13	22.4	33769680	1.2134	Caryophyllene oxide	1139-30-6	94
14	22.409	39190008	1.40597	Caryophyllene oxide	1139-30-6	94	14	22.409	38521451	1.39554	Caryophyllene oxide	1139-30-6	91	14	9.921	73561371	1.98141	4-Terpineol	20126-76-5	95	14	9.916	68539011	1.95669	4-Terpineol	20126-76-5	95	14	7.313	30981968	1.21156	(±)-Fenchone	1195-79-5	94	14	7.313	32926999	1.18312	(±)-Fenchone	1195-79-5	94
15	22.244	37790435	1.35576	Spathulenol	6750-60-3	94	15	22.243	36988020	1.33999	Spathulenol	6750-60-3	94	15	6.492	70984705	1.91201	γ-Terpinene	99-85-4	95	15	6.49	66223886	1.8906	γ-Terpinene	99-85-4	95	15	22.399	30050554	1.17514	Caryophyllene oxide	1139-30-6	94	15	19.552	31306830	1.1249	β-Selinene	17066-67-0	99
16	5.768	35138205	1.26061	D-Limonene	5989-27-5	99	16	5.767	34542652	1.2514	D-Limonene	5989-27-5	99	16	7.286	44775316	1.20604	Terpinolene	586-62-9	96	16	7.283	42040501	1.2002	Terpinolene	586-62-9	96	16	19.552	28003305	1.09508	β-Selinene	17066-67-0	99	16	25.318	30444204	1.09391	Coumarin-6-ol, 3,4-dihydro-4,4,7-trimethyl-	84944-99-0	62
17	4.568	35112608	1.25969	β-Phellandrene	555-10-2	94	17	4.568	34090534	1.23502	β-Phellandrene	555-10-2	94	17	17.533	41014764	1.10475	Caryophyllene	87-44-5	99	17	17.528	38798592	1.10765	Caryophyllene	87-44-5	99	17	5.668	26888959	1.0515	o-Cymene	527-84-4	97	17	5.67	29285621	1.05228	o-Cymene	527-84-4	97
18	17.014	28073957	1.00718	Methyleugenol	93-15-2	98	18	17.013	27220492	0.986134	Methyleugenol	93-15-2	98	18	9.843	31287817	0.842752	Pinocamphone	547-60-4	96	18	12.274	29596858	0.84495	Geraniol	106-24-1	94	18	25.317	26573881	1.03918	Coumarin, 3,4-dihydro-6-methoxy-4,4-dimethyl-	29423-73-2	62	18	4.57	21562301	0.774767	β-Phellandrene	555-10-2	94
19	6.484	27935249	1.0022	γ-Terpinene	99-85-4	95	19	6.483	27110709	0.982157	γ-Terpinene	99-85-4	95	19	5.474	30684947	0.826513	α-Terpinene	99-86-5	97	19	5.473	28550450	0.815076	α-Terpinene	99-86-5	97	19	4.57	19660344	0.768826	β-Phellandrene	555-10-2	94	19	25.18	18887469	0.678656	α-Bisabolol	515-69-5	95
20	24.29	27557651	0.988653	β-Eudesmol	473-15-4	99	20	24.288	26810850	0.971294	β-Eudesmol	473-15-4	99	20	12.316	29212304	0.786847	Geraniol	106-24-1	93	20	10.799	28072243	0.801424	Isoborneol	124-76-5	64	20	25.179	16546235	0.647047	α-Bisabolol	515-69-5	95	20	10.114	17518644	0.629472	p-Cymen-8-ol	1197-01-9	76
21	24.375	27280518	0.97871	α-Eudesmol	473-16-5	99	21	24.375	26657996	0.965756	α-Eudesmol	473-16-5	99	21	4.239	26846858	0.723133	cis-Sabinene hydrate	97631-68-0	64	21	9.838	27232676	0.777455	Pinocamphone	547-60-4	98	21	10.113	15971468	0.624571	p-Cymen-8-ol	1197-01-9	70	21	20.623	15954794	0.573281	4-isopropyl-1,6-dimethyl-1,2,3,4-tetrahydronaphthalene	6617-49-8	96
22	15.298	26916328	0.965645	(±)-α-Terpinyl acetate	80-26-2	91	22	15.298	25875850	0.937421	(±)-α-Terpinyl acetate	80-26-2	91	22	10.811	26696719	0.719089	Bornyl formate	7492-41-3	56	22	4.238	24882732	0.710368	3-Thujen-2-ol	3310-03-0	72	22	20.622	13595976	0.531676	Calamenene	483-77-2	96	22	4.151	14377287	0.516599	Camphene	79-92-5	96
23	16.15	24174219	0.867269	Bornyl acetate	76-49-3	90	23	16.151	23492741	0.851087	Isobornyl propionate	2756-56-1	86	23	8.354	23376694	0.629662	Benzenemethanol, 4-methyl-	589-18-4	60	23	8.352	21720434	0.620089	1,6-Dimethylhepta-1,3,5-triene	1000196-61-0	64	23	4.15	13262920	0.518652	Camphene	79-92-5	97	23	10.916	13688489	0.491849	Verbenone	1196-01-6	98
24	12.25	22455281	0.805601	Geraniol	106-24-1	97	24	12.25	22101392	0.800681	Geraniol	106-24-1	97	24	22.933	17613962	0.47444	Cedrol	77-53-2	93	24	22.926	17401253	0.496782	Cedrol	77-53-2	94	24	10.915	12628579	0.493846	Verbenone	1196-01-6	98	24	24.957	12024262	0.432051	Cadalene	483-78-3	98
25	8.77	22285702	0.799517	2,4-Dehydroadamantane	1051-16-3	50	25	24.016	19980011	0.723829	2-Isopropyl-5-methyl-9-methylene-bicyclo[4.4.0]dec-1-ene	150320-52-8	95	25	3.714	16301396	0.439086	Tricyclene	508-32-7	95	25	3.714	14890608	0.425106	Tricyclene	508-32-7	95	25	24.956	10381092	0.405957	Cadalene	483-78-3	98	25	24.405	11639245	0.418216	α-Cadinol	481-34-5	90
26	24.014	20586795	0.738568	2-Isopropyl-5-methyl-9-methylene-bicyclo[4.4.0]dec-1-ene	150320-52-8	95	26	13.303	19222972	0.696403	L-Bornyl acetate	5655-61-8	99	26	7.727	15439839	0.415879	2-Methylbicyclo[3.2.0]hept-2-ene	94122-58-4	64	26	7.724	14251322	0.406856	Bicyclo[2.2.2]oct-5-en-2-one	2220-40-8	72	26	24.404	10099378	0.39494	α-Cadinol	481-34-5	93	26	34.501	11450139	0.411422	Abietatriene	19407-28-4	94
27	13.303	19782126	0.709699	L-Bornyl acetate	5655-61-8	99	27	5.469	14933244	0.540996	(+)-4-Carene	29050-33-7	97	27	5.203	13569824	0.36551	α-Phellandrene	99-83-2	91	27	5.202	12694023	0.362397	α-Phellandrene	99-83-2	91	27	10.7	10076356	0.39404	(±)-Myrtenol	515-00-4	55	27	17.519	10934294	0.392886	Caryophyllene	87-44-5	99
28	5.469	15500780	0.556103	α-Terpinene	99-86-5	97	28	9.216	14913786	0.540291	2-Methyl-6-methylene-1,7-octadien-3-ol	22459-10-5	50	28	16.866	11749245	0.316471	cis-Jasmone	488-10-8	98	28	9.652	11908498	0.339971	1-(1,3-Dimethyl-3-cyclohexen-1-yl)ethanone	51733-68-7	58	28	34.5	9996491	0.390917	Abietatriene	19407-28-4	96	28	10.701	10913627	0.392144	(±)-Myrtenol	515-00-4	64
29	20.641	14706763	0.527617	(+)-δ-Cadinene	483-76-1	95	29	20.64	14076533	0.50996	(+)-δ-Cadinene	483-76-1	98	29	11.295	10925218	0.294276	Oxalic acid, cyclohexyl undecyl ester	1000309-31-3	59	29	16.859	11181316	0.319211	cis-Jasmone	488-10-8	98	29	17.519	9752691	0.381383	Caryophyllene	87-44-5	99	29	8.36	10544993	0.378898	α-Campholenal	4501-58-0	83
30	7.274	13635046	0.489168	(+)-4-Carene	29050-33-7	96	30	23.761	13302273	0.48191	(+)-γ-Eudesmol	1209-71-8	99	30	12.052	10069769	0.271234	Tricyclo[4.2.1.1(2,5)]decane	49700-70-1	60	30	9.414	9264623	0.264492	(±)-Isopinocamphone	15358-88-0	94	30	8.359	9451709	0.369613	α-Campholenal	4501-58-0	83	30	26.048	9484785	0.340803	15-Copaenol	115728-41-1	68
31	23.761	13577924	0.487119	(+)-γ-Eudesmol	1209-71-8	99	31	7.274	13191475	0.477896	(+)-4-Carene	29050-33-7	93	31	9.418	9768722	0.263125	(±)-Isopinocamphone	15358-88-0	94	31	9.48	8900429	0.254095	Pinocarvone	30460-92-5	95	31	11.164	8706320	0.340464	cis-Carveol	1197-06-4	96	31	6.85	9266223	0.33295	Ethyl 2-(5-methyl-5-vinyltetrahydrofuran-2-yl)propan-2-yl carbonate	1000373-80-3	91
32	13.743	12622183	0.452831	Carvacrol	499-75-2	91	32	13.743	11953181	0.433036	p-Thymol	3228-02-2	93	32	9.483	9235794	0.24877	Pinocarvone	30460-92-5	80	32	16.726	8776877	0.250568	Safranal	116-26-7	83	32	6.849	8396976	0.328367	Ethyl 2-(5-methyl-5-vinyltetrahydrofuran-2-yl)propan-2-yl carbonate	1000373-80-3	91	32	24.101	8686381	0.312115	Calamenene	483-77-2	55
33	6.711	12194958	0.437504	Terpineol	7299-41-4	98	33	6.71	11643342	0.421811	Terpineol	7299-41-4	98	33	12.874	8899921	0.239724	Isophorone	78-59-1	50	33	18.56	8245752	0.235405	Humulene	6753-98-6	97	33	9.042	7755810	0.303294	1,3-Cycloheptadiene	4054-38-0	64	33	9.043	8598801	0.308968	1,3-Cycloheptadiene	4054-38-0	70
34	21.19	11466046	0.411353	cis-α-Bisabolene	29837-07-8	80	34	21.188	11075078	0.401224	cis-α-Bisabolene	29837-07-8	78	34	10.619	8742783	0.235491	(±)-Myrtenol	515-00-4	94	34	12.868	7990145	0.228108	Isophorone	78-59-1	50	34	6.486	7542615	0.294957	γ-Terpinene	99-85-4	96	34	14.681	8510024	0.305779	Hexyl (E)-2-methylbut-2-enoate	16930-96-4	95
35	18.78	10387786	0.37267	Alloaromadendrene	25246-27-9	99	35	18.779	10021100	0.363041	Alloaromadendrene	25246-27-9	99	35	18.566	8681270	0.233834	Humulene	6753-98-6	96	35	10.537	7720294	0.220404	(-)-Myrtenol	19894-97-4	97	35	4.913	7133585	0.278962	1,2,4,4-Tetramethylcyclopentene	65378-76-9	64	35	6.487	8209167	0.294968	γ-Terpinene	99-85-4	97
36	20.371	8971587	0.321863	1,5-Cadinadiene	483-75-0	97	36	20.37	8664276	0.313886	1,5-Cadinadiene	483-75-0	98	36	16.733	7755256	0.208891	Safranal	116-26-7	86	36	10.159	7036040	0.200869	p-Cymen-8-ol	1197-01-9	95	36	14.68	7061460	0.276141	Hexyl (E)-2-methylbut-2-enoate	16930-96-4	95	36	13.512	7805665	0.28047	p-Cymen-7-ol	536-60-7	97
37	16.447	8482429	0.304314	β-Bourbonene	5208-59-3	96	37	25.438	8488776	0.307528	6-epi-Shyobunol	1112919-80-8	58	37	10.168	7287883	0.196303	p-Cymen-8-ol	1197-01-9	95	37	11.29	6618266	0.188942	Oxalic acid, cyclohexyl octyl ester	1000309-31-0	64	37	7.671	6989502	0.273327	3,7-Dimethyl-1,5,7-octatrien-3-ol	29957-43-5	72	37	4.913	7784026	0.279692	1,2,4,4-Tetramethylcyclopentene	65378-76-9	64
38	3.728	8259969	0.296333	α-Thujene	2867-05-2	94	38	16.448	8139380	0.294871	β-Bourbonene	5208-59-3	97	38	11.979	7226711	0.194655	D-Carvone	2244-16-8	53	38	8.77	6272755	0.179079	Isopinocarveol	6712-79-4	78	38	13.517	6748906	0.263919	p-Cymen-7-ol	536-60-7	97	38	7.672	7693952	0.276456	3,7-Dimethyl-1,5,7-octatrien-3-ol	29957-43-5	72
39	18.91	7997295	0.286909	Isobornyl acetate	125-12-2	53	39	3.727	7888945	0.285798	β-Thujene	28634-89-1	93	39	15.062	6400922	0.172412	Eucarvone	503-93-5	91	39	15.056	6203273	0.177095	Eucarvone	503-93-5	91	39	20.186	6313948	0.24691	β-Bisabolene	495-61-4	99	39	20.187	7392616	0.265628	β-Bisabolene	495-61-4	99
40	7.675	7964142	0.28572	3,7-Dimethyl-1,5,7-octatrien-3-ol	29957-43-5	72	40	18.91	7779766	0.281843	Bornyl butyrate	13109-70-1	60	40	8.777	5969861	0.160801	Isopinocarveol	6712-79-4	64	40	8.005	5240691	0.149615	Fenchol	1632-73-1	98	40	8.212	6243495	0.244154	2,5,6-Trimethyl-1,3,6-heptatriene	42123-66-0	64	40	9.674	7049509	0.2533	Isoborneol	124-76-5	83
41	8.221	7608238	0.272952	(E)-p-2-Menthen-1-ol	29803-81-4	97	41	7.675	7737368	0.280307	3,7-Dimethyl-1,5,7-octatrien-3-ol	29957-43-5	78	41	8.009	5010132	0.13495	Fenchol	1632-73-1	96	41	6.716	4723744	0.134856	Terpineol	7299-41-4	95	41	9.319	6041785	0.236267	Sabina ketone	513-20-2	97	41	8.213	6884266	0.247363	3-Methyl-trans-3a,4,7,7a-tetrahydroindane	1000145-84-3	83
42	3.703	7507452	0.269336	Tricyclene	508-32-7	96	42	8.22	7559862	0.273876	(E)-p-2-Menthen-1-ol	29803-81-4	97	42	6.718	4719590	0.127124	Terpineol	7299-41-4	98	42	8.827	4519555	0.129027	(-)-Verbenol	18881-04-4	91	42	11.965	5636332	0.220411	D-Carvone	2244-16-8	96	42	9.32	6693193	0.240497	Sabina ketone	513-20-2	87
43	19.393	7325172	0.262796	Germacrene D	23986-74-5	96	43	3.703	7326757	0.265431	Tricyclene	508-32-7	94	43	8.842	4279696	0.115276	cis-Verbenol	1845-30-3	91	43	17.009	3905007	0.111483	Methyleugenol	93-15-2	98	43	13.302	5200083	0.203351	Bornyl acetate	76-49-3	99	43	18.844	6427056	0.230934	Bicyclosesquiphellandrene	54274-73-6	95
44	6.161	7199079	0.258273	β-Ocimene	13877-91-3	97	44	19.392	7039797	0.255035	β-Copaene	18252-44-3	94	44	17.015	4104528	0.110557	Methyleugenol	93-15-2	98	44	8.23	3900625	0.111357	(E)-p-2-Menthen-1-ol	29803-81-4	97	44	11.844	5137742	0.200914	2-Methyl-3-phenylpropanal	5445-77-2	98	44	27.486	6358217	0.228461	1-[1-Methyl-1-(4-methyl-cyclohex-3-enyl)-ethyl]-1H-pyrrole	1000192-41-8	50
45	19.857	6546115	0.234847	Bicyclogermacrene	67650-90-2	93	45	6.161	6812658	0.246807	cis-β-Ocimene	3338-55-4	97	45	8.236	4085154	0.110036	(E)-p-2-Menthen-1-ol	29803-81-4	93	45	11.19	3794176	0.108319	cis-Carveol	1197-06-4	98	45	20.37	5101629	0.199501	1,5-Cadinadiene	483-75-0	99	45	20.371	6327063	0.227341	1,5-Cadinadiene	483-75-0	98
46	6.847	6406173	0.229827	Ethyl 2-(5-methyl-5-vinyltetrahydrofuran-2-yl)propan-2-yl carbonate	1000373-80-3	91	46	19.858	6363032	0.230518	γ-Pyronene	514-95-4	91	46	13.755	3595695	0.0968517	Carvacrol	499-75-2	93	46	13.749	3438919	0.0981764	Carvacrol	499-75-2	94	46	4.839	4532568	0.177248	β-Myrcene	123-35-3	87	46	11.966	6248144	0.224506	D-Carvone	2244-16-8	95
47	20.155	6308994	0.22634	Bornyl isovalerate	76-50-6	91	47	6.847	6307546	0.228507	Ethyl 2-(5-methyl-5-vinyltetrahydrofuran-2-yl)propan-2-yl carbonate	1000373-80-3	91	47	15.96	3389810	0.0913061	Camphene	79-92-5	72	47	15.954	3217345	0.0918508	α-Fenchene	471-84-1	76	47	17.984	4335596	0.169545	α-Bergamotene	17699-05-7	98	47	13.301	5891169	0.211679	Bornyl acetate	76-49-3	99
48	4.91	6239678	0.223853	2,3-Dehydro-1,8-cineole	92760-25-3	76	48	11.432	6011149	0.21777	cis-Geraniol	106-25-2	91	48	22.406	2908379	0.0783385	Caryophyllene oxide	1139-30-6	91	48	22.4	2921188	0.0833959	Caryophyllene oxide	1139-30-6	83	48	5.473	4187243	0.163744	2-Carene	554-61-0	97	48	11.844	5696849	0.204697	2-Methyl-3-phenylpropanal	5445-77-2	98
49	15.534	5193569	0.186323	Eugenol	97-53-0	98	49	4.91	6001673	0.217426	2,3-Dehydro-1,8-cineole	92760-25-3	70	49	4.574	2618509	0.0705308	β-Phellandrene	555-10-2	91	49	4.573	2471841	0.0705677	Sabinene	3387-41-5	91	49	23.294	3798133	0.148528	1,4-Cadinadiene	16728-99-7	95	49	11.164	5689533	0.204434	cis-Carveol	1197-06-4	96
50	18.556	5180616	0.185859	1,5,9,9-Tetramethyl-1,4,7-cycloundecatriene	1000062-61-9	98	50	10.515	5873771	0.212793	α-Thujenal	57129-54-1	64	50	13.568	2444029	0.0658311	p-Thymol	3228-02-2	90	50	13.561	2370173	0.0676652	p-Thymol	3228-02-2	90	50	7.816	3621281	0.141612	α-Fenchocamphorone	514-15-8	94	50	24.554	5604383	0.201374	(E)-1-Indan-1-ylethanone oxime	1000373-31-4	64
51	22.968	5173950	0.18562	Ledol	577-27-5	90	51	18.557	5058110	0.183243	Humulene	6753-98-6	97	51	2.297	2267516	0.0610766	4-Methyl-3-penten-2-one	141-79-7	90	51	15.755	2058858	0.0587776	Pseudolimonene	499-97-8	58	51	8.003	3178094	0.124281	Fenchol, exo-	22627-95-8	98	51	4.84	4928112	0.177075	β-Myrcene	123-35-3	83
52	19.139	5157678	0.185036	Neryl acetate	141-12-8	91	52	15.534	5013577	0.18163	3-Allylguaiacol	1941-12-4	98	52	15.76	2152949	0.0579907	Pseudolimonene	499-97-8	58	52	11.108	2051559	0.0585692	1,3,3-Trimethyl-2-oxabicyclo[2.2.2]octan-6-one	66965-44-4	81	52	12.933	3121330	0.122061	Perillaldehyde	2111-75-3	81	52	17.984	4814449	0.172991	α-Bergamotene	17699-05-7	94
53	12.403	4387061	0.157389	Geraniol	106-24-1	92	53	19.139	4957197	0.179588	Neryl acetate	141-12-8	91	53	6.115	2113190	0.0569198	Benzeneacetaldehyde	122-78-1	95	53	2.298	2038356	0.0581923	4-Methyl-3-penten-2-one	141-79-7	90	53	18.843	3105784	0.121453	Bicyclosesquiphellandrene	54274-73-6	98	53	15.794	4636903	0.166611	2,6-Dimethyl-3,5,7-octatriene-2-ol, ,E,E-	1000141-11-8	53
54	3.646	4297692	0.154183	(-)-β-Pinene	127-91-3	64	54	22.969	4952866	0.179431	Ledol	577-27-5	95	54	11.114	2066185	0.0556537	1,3,3-Trimethyl-2-oxabicyclo[2.2.2]octan-6-one	66965-44-4	87	54	6.112	2000207	0.0571032	Benzeneacetaldehyde	122-78-1	95	54	23.766	3102871	0.121339	Alloaromadendrene	25246-27-9	58	54	5.474	4540321	0.163141	α-Terpinene	99-86-5	97
55	19.959	4157567	0.149156	(-)-α-Muurolene	10208-80-7	99	55	10.122	4672018	0.169256	p-Cymen-8-ol	1197-01-9	90	55	4.933	2052915	0.0552962	Carveol	99-48-9	55	55	4.933	1911485	0.0545703	1,3,8-p-Menthatriene	18368-95-1	60	55	23.19	3086695	0.120706	10,10-Dimethyl-4-acetyl-tricyclo[5.2.1.0(1,5)]decane	176171-97-4	52	55	23.296	4456318	0.160123	1,4-Cadinadiene	16728-99-7	95
56	14.28	4010516	0.14388	Sabinene	3387-41-5	53	56	10.921	4248292	0.153906	Verbenone	1196-01-6	98	56	33.021	2032773	0.0547537	Isopimaradiene	1686-66-4	94	56	19.594	1900115	0.0542457	Prenyl benzoate	5205-11-8	83	56	14.808	3058872	0.119618	p-Mentha-1,4-dien-7-ol	22539-72-6	90	56	11.278	4094882	0.147136	cis-Carveol	1197-06-4	91
57	16.653	3983899	0.142926	(-)-β-Elemene	515-13-9	94	57	3.646	4154926	0.150523	(-)-β-Pinene	127-91-3	64	57	2.747	1859451	0.0500852	trans-2-Hexenal	6728-26-3	98	57	33.017	1888252	0.053907	Isopimaradiene	1686-66-4	86	57	4.232	3020405	0.118114	cis-Sabinene hydrate	97631-68-0	72	57	23.768	3743550	0.134512	Alloaromadendrene	25246-27-9	64
58	24.994	3921917	0.140702	Aromadendrene	489-39-4	98	58	19.959	3995598	0.144751	1ξ,6ξ,7ξ-Cadina-4,9-diene	31983-22-9	99	58	7.906	1559714	0.0420116	1,2,5,5-Tetramethyl-1,3-cyclopentadiene	4249-12-1	93	58	2.747	1787701	0.0510364	trans-2-Hexenal	6728-26-3	96	58	9.232	2970872	0.116177	1-Silacyclo-2,4-hexadiene	52023-17-3	52	58	23.191	3668880	0.131829	2-Methyl-4-(2,6,6-trimethyl-1-cyclohexen-1-yl)-2-butenal	3155-71-3	78
59	23.143	3793946	0.136111	Caryophyllene oxide	1139-30-6	64	59	14.279	3844608	0.139281	Pseudolimonene	499-97-8	74	59	3.653	1093687	0.029459	3-Ethylidene-1-methylcyclopentene	62338-00-5	59	59	7.903	1507747	0.0430441	5-tert-Butyl-1,3-cyclopentadiene	35059-40-6	87	59	18.331	2942000	0.115048	(+)-δ-Cadinene	483-76-1	86	59	15.288	3634017	0.130576	Isoterpinolene	586-63-0	93
60	10.516	3758526	0.13484	α-Thujenal	57129-54-1	64	60	23.143	3700754	0.13407	Caryophyllene oxide	1139-30-6	86	60	22.001	1079475	0.0290762	cis-3-Hexenyl benzoate	25152-85-6	91	60	9.22	1136429	0.0324435	2,6-Dimethyl-1,5,7-octatrien-3-ol	29414-56-0	52	60	14.49	2903372	0.113538	(E)-Hex-3-enyl (E)-2-methylbut-2-enoate	120603-00-1	90	60	8.004	3562042	0.12799	Fenchol, exo-	22627-95-8	98
61	10.122	3659892	0.131302	p-Cymen-8-ol	1197-01-9	90	61	24.993	3679338	0.133294	Aromadendrene	489-39-4	98	61	6.164	1004708	0.0270623	cis-β-Ocimene	3338-55-4	96	61	21.994	1039956	0.0296893	cis-3-Hexenyl benzoate	25152-85-6	90	61	15.286	2897848	0.113322	Isoterpinolene	586-63-0	93	61	12.932	3509571	0.126104	Perillaldehyde	2111-75-3	93
62	10.922	3204618	0.114968	Verbenone	1196-01-6	98	62	16.653	3630806	0.131536	(-)-β-Elemene	515-13-9	94	62	23.153	989325	0.0266479	Humulene-1,2-epoxide	19888-34-7	72	62	3.654	1008819	0.0288004	3,6,6-Trimethyl-2-norpinene	4889-83-2	64	62	6.265	2822782	0.110386	o-Cresol	95-48-7	97	62	7.816	3348057	0.120301	α-Fenchocamphorone	514-15-8	60
63	8.362	3017314	0.108249	α-Campholenal	4501-58-0	83	63	12.4	3177475	0.115112	6,11-Dimethyl-2,6,10-dodecatrien-1-ol	1000196-53-3	59	63	6.863	988974	0.0266385	Ethyl 2-(5-methyl-5-vinyltetrahydrofuran-2-yl)propan-2-yl carbonate	1000373-80-3	74	63	6.86	989901	0.0282603	Ethyl 2-(5-methyl-5-vinyltetrahydrofuran-2-yl)propan-2-yl carbonate	1000373-80-3	83	63	3.703	2641116	0.103282	Tricyclene	508-32-7	95	63	4.232	3340676	0.120036	cis-Sabinene hydrate	97631-68-0	72
64	11.481	2905154	0.104225	Isobornyl formate	12 -67-5	91	64	8.361	3013517	0.109173	α-Campholenal	4501-58-0	91	64	14.838	975417	0.0262733	2-Methyl-1-methylene-3-(1-methylethenyl)cyclopentane	56710-83-9	86	64	23.147	962116	0.0274671	Humulene-1,2-epoxide	19888-34-7	87	64	8.495	2449806	0.0958007	4-Acetyl-1-methylcyclohexene	6090-09-1	97	64	18.332	3307585	0.118847	(+)-δ-Cadinene	483-76-1	86
65	11.433	2768973	0.0993391	cis-Geraniol	106-25-2	89	65	9.292	2946786	0.106755	Imidazole-5-pentanoic acid	1000126-21-5	53	65	34.509	905961	0.0244025	Abietatriene	19407-28-4	66	65	11.555	947100	0.0270384	1-(6,6-Dimethylbicyclo[3.1.0]hex-2-en-2-yl)ethanone	24555-40-6	64	65	24.772	2437014	0.0953004	Isoaromadendrene epoxide	499134-59-7	53	65	17.006	3143559	0.112953	Methyleugenol	93-15-2	98
66	20.538	2750962	0.0986929	α-Farnesene	502-61-4	56	66	10.815	2786290	0.100941	cis-Piperitol	16721-38-3	91	66	16.358	883062	0.0237857	Geranyl acetate	105-87-3	91	66	6.162	940569	0.026852	cis-β-Ocimene	3338-55-4	97	66	17.005	2249598	0.0879715	Methyleugenol	93-15-2	98	66	6.266	3142904	0.112929	o-Cresol	95-48-7	97
67	17.367	2747075	0.0985535	Isobornyl acrylate	5888-33-5	52	67	20.538	2651034	0.0960407	7-(1-Methylethylidene)bicyclo[4.1.0]heptane	53282-47-6	89	67	7.18	824644	0.0222122	trans-p-Mentha-2,8-dienol	1000139-65-3	50	67	14.833	923592	0.0263673	α-Terpinene	99-86-5	70	67	24.016	2235558	0.0874224	2-Isopropyl-5-methyl-9-methylene-bicyclo[4.4.0]dec-1-ene	150320-52-8	97	67	14.812	2953859	0.106137	p-Mentha-1,4-dien-7-ol	22539-72-6	93
68	21.686	2477744	0.088891	Geranyl butyrate	106-29-6	91	68	21.686	2400593	0.0869678	Geranyl isobutyrate	2345-26-8	86	68	24.199	822751	0.0221612	Methyl jasmonate	1211-29-6	87	68	34.502	833910	0.023807	Abietatriene	19407-28-4	98	68	19.814	1888282	0.0738421	α-Selinene	473-13-2	98	68	25.76	2871441	0.103175	Acetic acid, 3-(6,6-dimethyl-2-methylenecyclohex-3-enylidene)-1-methylbutyl ester	1000188-18-1	64
69	23.296	2347433	0.084216	β-Patchoulene	514-51-2	83	69	23.295	2300905	0.0833564	1,4-Cadinadiene	16728-99-7	91	69	14.557	808785	0.021785	1,6-Dimethylhepta-1,3,5-triene	1000196-61-0	52	69	15.538	782542	0.0223405	Eugenol	97-53-0	98	69	11.48	1880922	0.0735542	1,7,7-Trimethylbicyclo[2.2.1]hept-2-yl acetate	92618-89-8	91	69	3.703	2828621	0.101637	Tricyclene	508-32-7	94
70	9.293	2342881	0.0840527	Imidazole-5-pentanoic acid	1000126-21-5	50	70	11.161	2267671	0.0821524	cis-Carveol	1197-06-4	93	70	15.544	780688	0.0210282	Eugenol	97-53-0	98	70	24.193	756279	0.0215907	Methyl jasmonate	1211-29-6	93	70	5.2	1850199	0.0723528	γ-Terpinene	99-85-4	70	70	14.49	2770989	0.099566	(E)-Hex-3-enyl (E)-2-methylbut-2-enoate	120603-00-1	90
71	17.815	2212343	0.0793696	β-Cubebene	13744-15-5	96	71	9.483	2250737	0.0815389	Pinocarvone	30460-92-5	95	71	2.606	764196	0.020584	1,2,5,5-Tetramethyl-1,3-cyclopentadiene	4249-12-1	91	71	14.551	702276	0.020049	1-Hexen-3-yne, 2,5,5-trimethyl-	37439-53-5	52	71	21.804	1798162	0.0703179	1, 1, 5-Trimethyl-1, 2-dihydronaphthalene	1000357-25-8	72	71	24.772	2756070	0.0990299	Isoaromadendrene epoxide	499134-59-7	62
72	9.484	2032568	0.07292	Pinocarvone	30460-92-5	95	72	17.816	2127456	0.0770727	2-Isopropyl-5-methyl-9-methylene-bicyclo[4.4.0]dec-1-ene	150320-52-8	96	72	8.103	725980	0.0195546	Thujone	546-80-5	96	72	2.607	687384	0.0196239	1,2,5,5-Tetramethyl-1,3-cyclopentadiene	4249-12-1	83	72	23.707	1671245	0.0653547	γ-Muurolene	30021-74-0	90	72	24.017	2750672	0.098836	2-Isopropyl-5-methyl-9-methylene-bicyclo[4.4.0]dec-1-ene	150320-52-8	97
73	7.834	1984266	0.0711871	Z,Z,Z-8,9-Epoxyeicosa-5,11,14-trienoic acid, methyl ester	1000368-68-2	53	73	19.245	1810608	0.0655941	γ-Muurolene	30021-74-0	99	73	13.444	725267	0.0195354	Thymol	89-83-8	93	73	13.441	671020	0.0191567	Thymol	89-83-8	94	73	23.638	1645971	0.0643664	Aromadendrene oxide	85710-39-0	50	73	8.495	2737415	0.0983596	4-Acetyl-1-methylcyclohexene	6090-09-1	97
74	19.244	1910681	0.0685472	γ-Muurolene	30021-74-0	99	74	24.173	1749762	0.0633897	α-Copaene	3856-25-5	91	74	22.841	689573	0.018574	Nerolidyl acetate	2306-78-7	53	74	14.437	624192	0.0178198	2-Methylenebornane	27538-47-2	93	74	13.036	1605727	0.0627926	4-Hydroxy-3-methylacetophenone	876-02-8	81	74	21.802	2630932	0.0945335	1,1,6-Trimethyl-1,2-dihydronaphthalene	3364-38-6	80
75	24.173	1855066	0.066552	(+)-β-Himachalene	1461-03-6	90	75	19.549	1555099	0.0563376	Eremophilene	10219-75-7	97	75	5.339	595893	0.0160507	3-Carene	13466-78-9	96	75	16.352	583273	0.0166516	Geranyl butyrate	106-29-6	90	75	18.212	1531712	0.0598982	(Z)-β-Farnesene	28973-97-9	72	75	19.815	2419414	0.0869334	α-Selinene	473-13-2	95
76	11.162	1829149	0.0656222	cis-Carveol	1197-06-4	95	76	2.744	1541887	0.0558589	trans-2-Hexenal	6728-26-3	95	76	17.311	498014	0.0134142	α-Cedrene	469-61-4	96	76	8.101	579174	0.0165346	Thujone	546-80-5	72	76	15.197	1496509	0.0585216	2-Methyl-1-octen-3-yne	17603-76-8	50	76	23.711	2023970	0.0727244	γ-Muurolene	30021-74-0	94
77	12.781	1609848	0.0577546	Citral	5392-40-5	94	77	11.851	1497939	0.0542668	Neral	106-26-3	72	77	4.747	469428	0.0126443	3-Octanone	106-68-3	68	77	5.338	534397	0.0152563	3-Carene	13466-78-9	93	77	3.813	1480667	0.0579021	2,7-Dimethyloxepin	1487-99-6	78	77	11.481	2006039	0.0720801	1,7,7-Trimethylbicyclo[2.2.1]hept-2-yl acetate	92618-89-8	91
78	19.548	1603295	0.0575195	α-Selinene	473-13-2	99	78	25.31	1480022	0.0536177	Alloaromadendrene oxide	85760-81-2	55	78	5.301	448420	0.0120784	2-Methylanisole	578-58-5	93	78	4.746	444204	0.0126814	3-Octanone	106-68-3	62	78	12.238	1412950	0.055254	Myrtenyl acetate	1079-01-2	50	78	5.2	2001337	0.0719112	(1R)-α-Pinene	7785-70-8	86
79	2.744	1555114	0.0557909	trans-2-Hexenal	6728-26-3	96	79	4.232	1475349	0.0534484	3-Thujen-2-ol	3310-03-0	59	79	4.332	417816	0.0112541	Benzaldehyde	100-52-7	81	79	5.299	419300	0.0119704	2-Methylanisole	578-58-5	95	79	16.147	1395218	0.0545606	1,7,7-Trimethylbicyclo[2.2.1]hept-2-yl acetate	92618-89-8	64	79	23.637	1992273	0.0715855	Isoaromadendrene epoxide	499134-59-7	70
80	25.314	1537622	0.0551634	4-(1,3,3-Trimethyl-bicyclo[4.1.0]hept-2-yl)-but-3-en-2-one	77143-31-8	60	80	21.591	1464546	0.053057	Elemicin	487-11-6	98	80	3.425	397504	0.010707	ζ-Fenchene	514-14-7	94	80	4.045	380028	0.0108493	2,4-Thujadiene	36262-09-6	50	80	18.606	1324386	0.0517907	(Z)-β-Farnesene	28973-97-9	95	80	15.195	1839924	0.0661114	2-Methyl-1-octen-3-yne	17603-76-8	50
81	4.233	1520666	0.0545551	cis-Sabinene hydrate	97631-68-0	72	81	12.78	1424772	0.0516161	Citral	5392-40-5	95	81	2.143	384442	0.0103551	Toluene	108-88-3	93	81	4.331	374335	0.0106867	Benzaldehyde	100-52-7	87	81	6.719	1320678	0.0516457	Terpineol	7299-41-4	83	81	13.034	1814209	0.0651874	4-Hydroxy-3-methylacetophenone	876-02-8	87
82	11.851	1511645	0.0542315	Neral	106-26-3	59	82	5.198	1352903	0.0490125	α-Phellandrene	99-83-2	76	82	3.115	330376	0.00889883	Cyclopentene, 3-(2-methylpropyl)-	37689-12-6	50	82	3.425	340065	0.00970839	ζ-Fenchene	514-14-7	91	82	2.143	1314162	0.0513909	Toluene	108-88-3	91	82	18.212	1738887	0.0624809	(Z)-β-Farnesene	28973-97-9	74
83	8.622	1488872	0.0534145	1,3,8-p-Menthatriene	18368-95-1	55	83	18.274	1322349	0.0479056	1,5-Cadinadiene	483-75-0	97								83	2.143	339637	0.00969617	Toluene	108-88-3	93	83	19.369	1274256	0.0498303	Elixene	3242-08-8	90	83	12.238	1648163	0.0592211	(6,6-Dimethylbicyclo[3.1.1]hept-2-en-2-yl)methyl ethyl carbonate	65861-93-0	50
84	21.59	1477808	0.0530175	Elemicin	487-11-6	97	84	21.051	1274178	0.0461605	1ξ,6ξ,7ξ-Cadina-4,9-diene	31983-22-9	97															84	21.396	1183912	0.0462974	Elemol	639-99-6	91	84	3.813	1614858	0.0580244	Phenol, 3,5-dimethyl-	108-68-9	74
85	5.198	1454711	0.0521889	α-Phellandrene	99-83-2	76	85	21.952	1244883	0.0450992	α-Guaiene	3691-12-1	74			3712577106												85	28.424	1141587	0.0446422	5,6,7,8-Tetrahydro-2,5-dimethyl-8-(1-methylethyl)-1-naphthalenol	55012-72-1	91	85	19.367	1580591	0.0567931	3-(1-Methylethenyl)cyclooctene	61233-78-1	89
86	18.271	1387859	0.0497905	β-Copaene	18252-44-3	93	86	23.436	1193052	0.0432215	β-Maaliene	489-29-2	97										3502795607					86	21.754	1135109	0.0443889	Methyl (2Z)-2-methyl-2-butenoate	5953-76-4	58	86	21.396	1579748	0.0567628	Elemol	639-99-6	91
87	23.442	1376888	0.0493969	β-Maaliene	489-29-2	93	87	16.349	1071634	0.0388228	Neryl acetate	141-12-8	86															87	13.383	1036297	0.0405248	4,7-Dimethylbenzofuran	28715-26-6	62	87	18.607	1550201	0.0557012	(Z)-β-Farnesene	28973-97-9	95
88	21.051	1339837	0.0480677	(+)-α-Muurolene	17627-24-6	96	88	22.643	984967	0.035683	Alloaromadendrene	25246-27-9	97															88	11.694	1016346	0.0397446	Hexyl 2-methylbutanoate	10032-15-2	72	88	6.718	1484221	0.0533304	Terpineol	7299-41-4	96
89	21.953	1269120	0.0455307	Aromadendr-1-ene	1000152-25-6	92	89	18.104	948057	0.0343459	Aromadendrene	489-39-4	99															89	16.777	929957	0.0363664	α-Copaene	3856-25-5	95	89	2.143	1446148	0.0519624	Toluene	108-88-3	50
90	10.816	1189486	0.0426738	cis-Piperitol	16721-38-3	90	90	4.034	899245	0.0325775	2,4-Thujadiene	36262-09-6	91															90	6.172	886395	0.0346628	3-Isopropenyl-5,5-dimethyl-cyclopentene	1000162-25-4	89	90	28.422	1351475	0.0485606	5,6,7,8-Tetrahydro-2,5-dimethyl-8-(1-methylethyl)-1-naphthalenol	55012-72-1	93
91	16.35	1116637	0.0400602	cis-Geraniol	106-25-2	87	91	22.551	858508	0.0311017	Isoaromadendrene epoxide	499134-59-7	86															91	17.723	793073	0.0310134	γ-Elemene	29873-99-2	76	91	21.753	1331015	0.0478255	Methyl 2-methyl-2-butenoate	41725-90-0	50
92	22.642	1024675	0.036761	Eremophilene	10219-75-7	97	92	7.174	851875	0.0308614	cis-Verbenol	1845-30-3	53															92	4.327	672084	0.0262821	Benzaldehyde	100-52-7	96	92	11.694	1206289	0.0433439	Hexyl 2-methylbutanoate	10032-15-2	80
93	18.11	998071	0.0358066	Alloaromadendrene	25246-27-9	98	93	21.501	806721	0.0292256	1,4,8-Dodecatriene, (E,E,E)-	24252-85-5	78															93	4.746	645136	0.0252283	Sulcatone	110-93-0	68	93	13.385	1195361	0.0429512	α-Methylcinnamaldehyde	101-39-3	58
94	4.034	924352	0.0331619	2,4-Thujadiene	36262-09-6	91	94	2.854	744675	0.0269778	1-Hexanol	111-27-3	90															94	2.855	613629	0.0239962	1-Hexanol	111-27-3	78	94	16.146	1118320	0.040183	Bornyl acetate	76-49-3	62
95	13.553	857197	0.0307526	2,3,4,6-Tetramethylphenol	3238-38-8	93	95	26.378	663090	0.0240222	Bicyclo[4.3.0]nonane, 7-methylene-2,4,4-trimethyl-2-vinyl-	1000156-11-9	58															95	14.381	603032	0.0235818	Phenylpropionic acid pentafluorobenzyl ester	62434-95-1	52	95	16.776	1068093	0.0383783	Copaene	3856-25-5	92
96	21.502	850215	0.0305021	Pseudolimonene	13837-95-1	83	96	11.97	651142	0.0235893	(-)-Carvone	6485-40-1	74															96	3.996	563615	0.0220404	1-Methyl-6-methylenebicyclo[3.2.0]heptane	865877-87-8	52	96	6.174	987991	0.0355001	(1R,3S,4S,6S)-4,7,7-Trimethylbicyclo[4.1.0]heptan-3-ol	4089-03-6	91
97	22.549	836288	0.0300025	Isoaromadendrene epoxide	499134-59-7	83	97	6.232	647530	0.0234585	1-(1,4-Dimethyl-3-cyclohexen-1-yl)ethanone	43219-68-7	53															97	2.749	540219	0.0211255	trans-2-Hexenal	6728-26-3	89	97	18.757	961873	0.0345616	Valencene	4630-07-3	93
98	10.212	813632	0.0291897	p-Mentha-1(7),8-dien-2-ol	35907-10-9	50	98	6.958	532116	0.0192773	1-Nonen-3-ol	21964-44-3	59															98	5.339	399384	0.0156181	3-Carene	13466-78-9	94	98	17.722	912063	0.0327719	Germacrene B	15423-57-1	90
99	2.854	735584	0.0263897	1-Hexanol	111-27-3	90	99	13.436	479915	0.0173862	Thymol	89-83-8	93															99	6.789	395025	0.0154476	p-Cresol	106-44-5	93	99	4.327	822233	0.0295441	Benzaldehyde	100-52-7	97
100	6.232	723270	0.0259479	rel-(3aR,4R,7aS)-4-(Acetyloxy)-3a,4,5,7a-tetrahydro-3a,7a-dimethyl-1(3H)-isobenzofuranone	54346-07-5	53	100	16.522	477398	0.017295	α-Bourbonene	5208-58-2	91															100	4.449	279297	0.010922	(±)-Seudenol	21378-21-2	53	100	15.416	785611	0.0282282	10,12-Octadecadiynoic acid	7333-25-7	52
101	11.971	658779	0.0236342	(-)-Carvone	6485-40-1	91	101	3.203	298292	0.0108064	4-Methylene-5-hexenal	17844-21-2	80															101	2.204	275923	0.0107901	3-Methyl-2-butenal	107-86-8	94	101	12.865	764675	0.027476	(1S,7'S)-2,2-Dimethyl-7'-nitrohexahydrospiro[cyclopentane-1,1'-pyrrolizine]	57308-84-6	50
102	6.958	547683	0.0196486	1-Nonen-3-ol	21964-44-3	64	102	2.292	196147	0.00710594	Hexanal	66-25-1	80																						102	14.38	714367	0.0256683	4-(4′-Hydroxyphenyl)-2-butanone	5471-51-2	52
103	16.522	526651	0.018894	α-Bourbonene	5208-52-2	83																													103	4.746	698688	0.025105	Sulcatone	110-93-0	60
104	13.435	515148	0.0184813	Carvacrol	499-75-2	90																								2557190614					104	2.856	677037	0.024327	1-Hexanol	111-27-3	78
105	3.203	324298	0.0116344	4-Methylene-5-hexenal	17844-21-2	94			2760323481																										105	21.053	613952	0.0220603	1ξ,6ξ,7ξ-Cadina-4,9-diene	31983-22-9	90
106	2.293	192973	0.00692306	Hexanal	66-25-1	83																													106	3.996	612678	0.0220145	1-Methyl-6-methylenebicyclo[3.2.0]heptane	865877-87-8	53
																																			107	2.749	602021	0.0216316	Cyclohexene	110-83-8	64
		2787394843																																	108	33.747	549867	0.0197576	Isopropyl palmitate	142-91-6	60
																																			109	29.366	435759	0.0156575	2-Undecanone, 6,10-dimethyl-	1604-34-8	86
																																			110	6.791	402483	0.0144618	p-Cresol	106-44-5	90
																																			111	2.205	313727	0.0112727	3-Methyl-2-butenal	107-86-8	87
																																					2783067709

## Sheet: Filter 3
Matching quality is fixed to 75%. Compound type is assigned according to Brite Hierarchy (KEGG).
Thymus vulgaris																Rosmarinus officinalis var. 'prostratus'																Lavandula dentata
Injection 1 - JLC023.D								Injection 2 - JLC024.D								Injection 1 - JLC013.D								Injection 2 - JLC014.D								Injection 1 - JLC021.D								Injection 2 - JLC022.D
Peak	R.T.	Area	Area Pct	Library/ID	CAS	Type	Qual	Peak	R.T.	Area	Area Pct	Library/ID	CAS	Type	Qual	Peak	R.T.	Area	Area Pct	Library/ID	CAS	Type	Qual	Peak	R.T.	Area	Area Pct	Library/ID	CAS	Type	Qual	Peak	R.T.	Area	Area Pct	Library/ID	CAS	Type	Qual	Peak	R.T.	Area	Area Pct	Library/ID	CAS	Type	Qual
1	2.293	192973	0.00692306	Hexanal	66-25-1	Medium-chain aldehyde	83	1	2.292	196147	0.00710594	Hexanal	66-25-1	Aldehyde	80	1	2.143	384442	0.0103551	Toluene	108-88-3	Aromatic hydrocarbon	93	1	3.908	659501134	18.8279	(1R)-α-Pinene	7785-70-8	Bicyclic monoterpenoid	96	1	5.914	903215769	35.3206	1,8-Cineole	470-82-6	Menthane monoterpenoid	97	1	5.915	945766364	33.9829	1,8-Cineole	470-82-6	Menthane monoterpenoid	97
2	2.744	1555114	0.0557909	trans-2-Hexenal	6728-26-3	Medium-chain aldehyde	96	2	2.744	1541887	0.0558589	trans-2-Hexenal	6728-26-3	Medium-chain aldehyde	95	2	2.297	2267516	0.0610766	4-Methyl-3-penten-2-one (Mesityl oxide)	141-79-7	Enone	90	2	11.033	469368257	13.3998	Verbenone	1196-01-6	Bicyclic monoterpenoid	98	2	8.97	194977133	7.62466	(+)-Camphor	464-49-3	Bicyclic monoterpenoid	98	2	8.974	209456427	7.5261	(+)-Camphor	464-49-3	Bicyclic monoterpenoid	98
3	2.854	735584	0.0263897	1-Hexanol	111-27-3	Fatty alcohol	90	3	2.854	744675	0.0269778	1-Hexanol	111-27-3	Fatty alcohol	90	3	2.606	764196	0.020584	1,2,5,5-Tetramethyl-1,3-cyclopentadiene	4249-12-1	Branched unsaturated hydrocarbon	91	3	5.877	361424594	10.3182	1,8-Cineole	470-82-6	Menthane monoterpenoid	97	3	4.676	165128189	6.45741	(-)-β-Pinene	18172-67-3	Bicyclic monoterpenoid	97	3	4.677	176092108	6.32727	(-)-β-Pinene	18172-67-3	Bicyclic monoterpenoid	97
4	3.203	324298	0.0116344	4-Methylene-5-hexenal	17844-21-2	Medium-chain aldehyde	94	4	3.203	298292	0.0108064	4-Methylene-5-hexenal	17844-21-2	Medium-chain aldehyde	80	4	2.747	1859451	0.0500852	trans-2-Hexenal	6728-26-3	Medium-chain aldehyde	98	4	8.974	249345047	7.11846	(+)-Camphor	464-49-3	Bicyclic monoterpenoid	98	4	10.513	80485870	3.14743	Myrtenal	564-94-3	Bicyclic monoterpenoid	90	4	10.515	88115177	3.16612	Myrtenal	564-94-3	Bicyclic monoterpenoid	91
5	3.703	7507452	0.269336	Tricyclene	508-32-7	Tricyclic monoterpenoid	96	5	3.703	7326757	0.265431	Tricyclene	508-32-7	Tricyclic monoterpenoid	94	5	3.425	397504	0.010707	ζ-Fenchene	514-14-7	Bicyclic monoterpenoid	94	5	13.334	181179752	5.17243	L-Bornyl acetate	5655-61-8	Bicyclic monoterpenoid	99	5	3.876	66059409	2.58328	(-)-α-Pinene	7785-26-4	Bicyclic monoterpenoid	96	5	3.876	70835469	2.54523	(1R)-α-Pinene	7785-70-8	Bicyclic monoterpenoid	96
6	3.728	8259969	0.296333	α-Thujene	2867-05-2	Bicyclic monoterpenoid	94	6	3.727	7888945	0.285798	β-Thujene	28634-89-1	Bicyclic monoterpenoid	93	6	3.714	16301396	0.439086	Tricyclene	508-32-7	Tricyclic monoterpenoid	95	6	5.776	167830098	4.79132	D-Limonene	5989-27-5	Menthane monoterpenoid	99	6	10.311	48631962	1.90177	α-Terpineol	98-55-5	Menthane monoterpenoid	87	6	10.313	53476349	1.92149	α-Terpineol	98-55-5	Menthane monoterpenoid	87
7	3.877	105098071	3.77048	(-)-α-Pinene	7785-26-4	Bicyclic monoterpenoid	96	7	3.876	102409787	3.71006	(1R)-α-Pinene	7785-70-8	Bicyclic monoterpenoid	96	7	3.908	691184836	18.6174	(1R)-α-Pinene	80-56-8	Bicyclic monoterpenoid	96	7	4.164	153292206	4.37628	Camphene	79-92-5	Bicyclic monoterpenoid	97	7	7.543	47404831	1.85379	(±)-Linalool	78-70-6	Acyclic monoterpenoid	97	7	7.545	51678500	1.85689	(±)-Linalool	78-70-6	Acyclic monoterpenoid	97
8	4.034	924352	0.0331619	2,4-Thujadiene	36262-09-6	Thujane monoterpenoid	91	8	4.034	899245	0.0325775	2,4-Thujadiene	36262-09-6	Thujane monoterpenoid	91	8	4.165	164726788	4.43699	Camphene	79-92-5	Bicyclic monoterpenoid	97	8	4.85	120460201	3.43897	β-Myrcene	123-35-3	Acyclic monoterpenoid	91	8	24.293	44532272	1.74145	β-Eudesmol	473-15-4	Eudesmane sesquiterpenoid	99	8	24.294	49495132	1.77844	β-Eudesmol	473-15-4	Eudesmane sesquiterpenoid	99
9	4.155	162928556	5.84519	Camphene	79-92-5	Bicyclic monoterpenoid	97	9	4.155	159621240	5.7827	Camphene	79-92-5	Bicyclic monoterpenoid	97	9	4.332	417816	0.0112541	Benzaldehyde	100-52-7	Benzoyl derivative	81	9	7.558	105494247	3.01172	(±)-Linalool	78-70-6	Acyclic monoterpenoid	97	9	13.75	37856080	1.48038	p-Thymol	3228-02-2	Menthane monoterpenoid	94	9	13.751	42024196	1.51	Thymol	89-83-8	Menthane monoterpenoid	93
10	4.568	35112608	1.25969	β-Phellandrene	555-10-2	Menthane monoterpenoid	94	10	4.568	34090534	1.23502	β-Phellandrene	555-10-2	Menthane monoterpenoid	94	10	4.574	2618509	0.0705308	β-Phellandrene	555-10-2	Menthane monoterpenoid	91	10	10.33	105037042	2.99866	α-Terpineol	98-55-5	Menthane monoterpenoid	87	10	9.477	36531961	1.4286	Pinocarvone	30460-92-5	Menthane monoterpenoid	94	10	9.479	39713242	1.42696	Pinocarvone	30460-92-5	Menthane monoterpenoid	90
11	4.67	74673365	2.67897	(-)-β-Pinene	18172-67-3	Bicyclic monoterpenoid	95	11	4.67	72652580	2.63203	(-)-β-Pinene	18172-67-3	Bicyclic monoterpenoid	95	11	4.677	109686363	2.95445	(-)-β-Pinene	18172-67-3	Bicyclic monoterpenoid	97	11	4.676	101462838	2.89662	(-)-β-Pinene	127-91-3	Bicyclic monoterpenoid	94	11	9.907	34522142	1.35	4-Terpineol	20126-76-5	Menthane monoterpenoid	95	11	9.908	37677593	1.35382	4-Terpineol	20126-76-5	Menthane monoterpenoid	95
12	4.839	47908102	1.71874	β-Myrcene	123-35-3	Acyclic monoterpenoid	91	12	4.838	46431218	1.68209	β-Myrcene	123-35-3	Acyclic monoterpenoid	91	12	4.852	130109122	3.50455	β-Myrcene	123-35-3	Acyclic monoterpenoid	91	12	5.661	92655186	2.64518	o-Cymene	527-84-4	Menthane monoterpenoid	97	12	7.313	30981968	1.21156	(±)-Fenchone	1195-79-5	Bicyclic monoterpenoid	94	12	22.4	33769680	1.2134	Caryophyllene oxide	1139-30-6	Caryophyllane sesquiterpenoid	94
13	4.91	6239678	0.223853	2,3-Dehydro-1,8-cineole	92760-25-3	Menthane monoterpenoid	76	13	5.198	1352903	0.0490125	α-Phellandrene	99-83-2	Menthane monoterpenoid	76	13	5.203	13569824	0.36551	α-Phellandrene	99-83-2	Menthane monoterpenoid	91	13	9.575	86492946	2.46925	endo-Borneol	507-70-0	Bicyclic monoterpenoid	94	13	22.399	30050554	1.17514	Caryophyllene oxide	1139-30-6	Caryophyllane sesquiterpenoid	94	13	7.313	32926999	1.18312	(±)-Fenchone	1195-79-5	Bicyclic monoterpenoid	94
14	5.198	1454711	0.0521889	α-Phellandrene	99-83-2	Menthane monoterpenoid	76	14	5.469	14933244	0.540996	(+)-4-Carene	29050-33-7	Bicyclic monoterpenoid	97	14	5.301	448420	0.0120784	2-Methylanisole	578-58-5	Anisol	93	14	9.916	68539011	1.95669	4-Terpineol	20126-76-5	Menthane monoterpenoid	95	14	19.552	28003305	1.09508	β-Selinene	17066-67-0	Eudesmane sesquiterpenoid	99	14	19.552	31306830	1.1249	β-Selinene	17066-67-0	Eudesmane sesquiterpenoid	99
15	5.469	15500780	0.556103	α-Terpinene	99-86-5	Menthane monoterpenoid	97	15	5.658	97172279	3.52032	o-Cymene	527-84-4	Menthane monoterpenoid	97	15	5.339	595893	0.0160507	3-Carene	13466-78-9	Bicyclic monoterpenoid	96	15	6.49	66223886	1.8906	γ-Terpinene	99-85-4	Menthane monoterpenoid	95	15	5.668	26888959	1.0515	o-Cymene	527-84-4	Menthane monoterpenoid	97	15	5.67	29285621	1.05228	o-Cymene	527-84-4	Menthane monoterpenoid	97
16	5.659	99789931	3.58004	o-Cymene	527-84-4	Menthane monoterpenoid	97	16	5.767	34542652	1.2514	D-Limonene	5989-27-5	Menthane monoterpenoid	99	16	5.474	30684947	0.826513	α-Terpinene	99-86-5	Menthane monoterpenoid	97	16	7.283	42040501	1.2002	Terpinolene	586-62-9	Menthane monoterpenoid	96	16	4.57	19660344	0.768826	β-Phellandrene	555-10-2	Menthane monoterpenoid	94	16	4.57	21562301	0.774767	β-Phellandrene	555-10-2	Menthane monoterpenoid	94
17	5.768	35138205	1.26061	D-Limonene	5989-27-5	Menthane monoterpenoid	99	17	5.89	508965713	18.4386	1,8-Cineole	470-82-6	Menthane monoterpenoid	97	17	5.662	99628289	2.68353	p-Cymene	99-87-6	Menthane monoterpenoid	97	17	17.528	38798592	1.10765	Caryophyllene	87-44-5	Caryophyllane sesquiterpenoid	99	17	25.179	16546235	0.647047	α-Bisabolol	515-69-5	Bisabolane sesquiterpenoid	95	17	25.18	18887469	0.678656	α-Bisabolol	515-69-5	Bisabolane sesquiterpenoid	95
18	5.892	495862358	17.7895	1,8-Cineole	470-82-6	Menthane monoterpenoid	97	18	6.161	6812658	0.246807	cis-β-Ocimene	3338-55-4	Acyclic monoterpenoid	97	18	5.778	180527076	4.86258	D-Limonene	5989-27-5	Menthane monoterpenoid	99	18	12.274	29596858	0.84495	Geraniol	106-24-1	Acyclic monoterpenoid	94	18	20.622	13595976	0.531676	Calamenene	483-77-2	Cadinane sesquiterpenoid	96	18	10.114	17518644	0.629472	p-Cymen-8-ol	1197-01-9	Monoterpene alcohol	76
19	6.161	7199079	0.258273	β-Ocimene	13877-91-3	Acyclic monoterpenoid	97	19	6.483	27110709	0.982157	γ-Terpinene	99-85-4	Menthane monoterpenoid	95	19	5.88	382974774	10.3156	1,8-Cineole	470-82-6	Menthane monoterpenoid	97	19	5.473	28550450	0.815076	α-Terpinene	99-86-5	Menthane monoterpenoid	97	19	4.15	13262920	0.518652	Camphene	79-92-5	Bicyclic monoterpenoid	97	19	20.623	15954794	0.573281	4-isopropyl-1,6-dimethyl-1,2,3,4-tetrahydronaphthalene	6617-49-8	Cadinane sesquiterpenoid	96
20	6.484	27935249	1.0022	γ-Terpinene	99-85-4	Menthane monoterpenoid	95	20	6.71	11643342	0.421811	b-Terpineol	7299-41-4	Menthane monoterpenoid	98	20	6.115	2113190	0.0569198	Benzeneacetaldehyde	122-78-1	Phenylacetaldehyde	95	20	9.838	27232676	0.777455	Pinocamphone	547-60-4	Bicyclic monoterpenoid	98	20	10.915	12628579	0.493846	Verbenone	1196-01-6	Bicyclic monoterpenoid	98	20	4.151	14377287	0.516599	Camphene	79-92-5	Bicyclic monoterpenoid	96
21	6.711	12194958	0.437504	b-Terpineol	7299-41-4	Menthane monoterpenoid	98	21	6.847	6307546	0.228507	Ethyl 2-(5-methyl-5-vinyltetrahydrofuran-2-yl)propan-2-yl carbonate	1000373-80-3	Ester	91	21	6.164	1004708	0.0270623	cis-β-Ocimene	3338-55-4	Acyclic monoterpenoid	96	21	22.926	17401253	0.496782	Cedrol	77-53-2	Cedrane and isocedrane sesquiterpenoid	94	21	24.956	10381092	0.405957	Cadalene	483-78-3	Sesquiterpenoid	98	21	10.916	13688489	0.491849	Verbenone	1196-01-6	Bicyclic monoterpenoid	98
22	6.847	6406173	0.229827	Ethyl 2-(5-methyl-5-vinyltetrahydrofuran-2-yl)propan-2-yl carbonate	1000373-80-3	Ester	91	22	7.274	13191475	0.477896	(+)-4-Carene	29050-33-7	Bicyclic monoterpenoid	93	22	6.492	70984705	1.91201	γ-Terpinene	99-85-4	Menthane monoterpenoid	95	22	3.714	14890608	0.425106	Tricyclene	508-32-7	Tricyclic monoterpenoid	95	22	24.404	10099378	0.39494	α-Cadinol	481-34-5	Cadinane sesquiterpenoid	93	22	24.957	12024262	0.432051	Cadalene	483-78-3	Sesquiterpenoid	98
23	7.274	13635046	0.489168	(+)-4-Carene	29050-33-7	Bicyclic monoterpenoid	96	23	7.567	149852594	5.42881	(±)-Linalool	78-70-6	Acyclic monoterpenoid	97	23	6.718	4719590	0.127124	b-Terpineol	7299-41-4	Menthane monoterpenoid	98	23	5.202	12694023	0.362397	α-Phellandrene	99-83-2	Menthane monoterpenoid	91	23	34.5	9996491	0.390917	Abietatriene	19407-28-4	Diterpenoid	96	23	24.405	11639245	0.418216	α-Cadinol	481-34-5	Cadinane sesquiterpenoid	90
24	7.568	152869267	5.48431	(±)-Linalool	78-70-6	Acyclic monoterpenoid	97	24	7.675	7737368	0.280307	3,7-Dimethyl-1,5,7-octatrien-3-ol	29957-43-5	Tertiary alcohol	78	24	7.286	44775316	1.20604	Terpinolene	586-62-9	Menthane monoterpenoid	96	24	16.859	11181316	0.319211	cis-Jasmone	488-10-8	Octadecanoids	98	24	17.519	9752691	0.381383	Caryophyllene	87-44-5	Caryophyllane sesquiterpenoid	99	24	34.501	11450139	0.411422	Abietatriene	19407-28-4	Diterpenoid	94
25	8.221	7608238	0.272952	(E)-p-2-Menthen-1-ol	29803-81-4	Menthane monoterpenoid	97	25	8.22	7559862	0.273876	(E)-p-2-Menthen-1-ol	29803-81-4	Menthane monoterpenoid	97	25	7.562	112355064	3.02634	(±)-Linalool	78-70-6	Acyclic monoterpenoid	97	25	9.414	9264623	0.264492	(±)-Isopinocamphone	15358-88-0	Bicyclic monoterpenoid	94	25	8.359	9451709	0.369613	α-Campholenal	4501-58-0	Monocyclic monoterpenoid	83	25	17.519	10934294	0.392886	Caryophyllene	87-44-5	Caryophyllane sesquiterpenoid	99
26	8.362	3017314	0.108249	α-Campholenal	4501-58-0	Monocyclic monoterpenoid	83	26	8.361	3013517	0.109173	α-Campholenal	4501-58-0	Monocyclic monoterpenoid	91	26	7.906	1559714	0.0420116	1,2,5,5-Tetramethyl-1,3-cyclopentadiene	4249-12-1	Branched unsaturated hydrocarbon	93	26	9.48	8900429	0.254095	Pinocarvone	30460-92-5	Menthane monoterpenoid	95	26	11.164	8706320	0.340464	cis-Carveol	1197-06-4	Menthane monoterpenoid	96	26	8.36	10544993	0.378898	α-Campholenal	4501-58-0	Monocyclic monoterpenoid	83
27	8.988	312740637	11.2198	(+)-Camphor	464-49-3	Bicyclic monoterpenoid	98	27	8.987	307770075	11.1498	Camphor (2-Bornanone)	76-22-2	Bicyclic monoterpenoid	98	27	8.009	5010132	0.13495	Fenchol	1632-73-1	Bicyclic monoterpenoid	96	27	16.726	8776877	0.250568	Safranal	116-26-7	Aldehyde	83	27	6.849	8396976	0.328367	Ethyl 2-(5-methyl-5-vinyltetrahydrofuran-2-yl)propan-2-yl carbonate	1000373-80-3	Ester	91	27	6.85	9266223	0.33295	Ethyl 2-(5-methyl-5-vinyltetrahydrofuran-2-yl)propan-2-yl carbonate	1000373-80-3	Ester	91
28	9.484	2032568	0.07292	Pinocarvone	30460-92-5	Menthane monoterpenoid	95	28	9.483	2250737	0.0815389	Pinocarvone	30460-92-5	Menthane monoterpenoid	95	28	8.103	725980	0.0195546	Thujone	546-80-5	Bicyclic monoterpenoid	96	28	18.56	8245752	0.235405	Humulene	6753-98-6	Humulane sesquiterpenoid	97	28	6.486	7542615	0.294957	γ-Terpinene	99-85-4	Menthane monoterpenoid	96	28	14.681	8510024	0.305779	Hexyl (E)-2-methylbut-2-enoate (Hexyl tiglate)	16930-96-4	Fatty acid ester	95
29	9.618	287998890	10.3322	endo-Borneol	507-70-0	Bicyclic monoterpenoid	95	29	9.616	284576224	10.3095	endo-Borneol	507-70-0	Bicyclic monoterpenoid	95	29	8.236	4085154	0.110036	(E)-p-2-Menthen-1-ol	29803-81-4	Menthane monoterpenoid	93	29	10.537	7720294	0.220404	(-)-Myrtenol	19894-97-4	Bicyclic monoterpenoid	97	29	14.68	7061460	0.276141	Hexyl (E)-2-methylbut-2-enoate (Hexyl tiglate)	16930-96-4	Fatty acid ester	95	29	6.487	8209167	0.294968	γ-Terpinene	99-85-4	Menthane monoterpenoid	97
30	9.925	75958573	2.72507	4-Terpineol	20126-76-5	Menthane monoterpenoid	95	30	9.924	75653146	2.74073	4-Terpineol	20126-76-5	Menthane monoterpenoid	96	30	8.842	4279696	0.115276	cis-Verbenol	1845-30-3	Bicyclic monoterpenoid	91	30	10.159	7036040	0.200869	p-Cymen-8-ol	1197-01-9	Monoterpene alcohol	95	30	13.517	6748906	0.263919	p-Cymen-7-ol (Cuminyl alcohol)	536-60-7	Aromatic monoterpenoid	97	30	13.512	7805665	0.28047	p-Cymen-7-ol (Cuminyl alcohol)	536-60-7	Aromatic monoterpenoid	97
31	10.122	3659892	0.131302	p-Cymen-8-ol	1197-01-9	Monoterpene alcohol	90	31	10.122	4672018	0.169256	p-Cymen-8-ol	1197-01-9	Monoterpene alcohol	90	31	8.979	265812765	7.15979	(+)-Camphor	464-49-3	Bicyclic monoterpenoid	98	31	8.77	6272755	0.179079	Isopinocarveol	6712-79-4	Bicyclic monoterpenoid	78	31	20.186	6313948	0.24691	β-Bisabolene	495-61-4	Bisabolane sesquiterpenoid	99	31	20.187	7392616	0.265628	β-Bisabolene	495-61-4	Bisabolane sesquiterpenoid	99
32	10.337	126019060	4.52103	α-Terpineol	98-55-5	Menthane monoterpenoid	86	32	10.335	125938157	4.56244	α-Terpineol	98-55-5	Menthane monoterpenoid	86	32	9.418	9768722	0.263125	(±)-Isopinocamphone	15358-88-0	Bicyclic monoterpenoid	94	32	15.056	6203273	0.177095	Eucarvone	503-93-5	Menthane monoterpenoid	91	32	9.319	6041785	0.236267	Sabina ketone	513-20-2	Cetone	97	32	9.674	7049509	0.2533	Isoborneol	124-76-5	Menthane monoterpenoid	83
33	10.816	1189486	0.0426738	cis-Piperitol	16721-38-3	Menthane monoterpenoid	90	33	10.815	2786290	0.100941	cis-Piperitol	16721-38-3	Menthane monoterpenoid	91	33	9.483	9235794	0.24877	Pinocarvone	30460-92-5	Menthane monoterpenoid	80	33	8.005	5240691	0.149615	Fenchol	1632-73-1	Bicyclic monoterpenoid	98	33	11.965	5636332	0.220411	D-Carvone	2244-16-8	Menthane monoterpenoid	96	33	8.213	6884266	0.247363	3-Methyl-trans-3a,4,7,7a-tetrahydroindane (heptachlor)	1000145-84-3	Cyclodiene	83
34	10.922	3204618	0.114968	Verbenone	1196-01-6	Bicyclic monoterpenoid	98	34	10.921	4248292	0.153906	Verbenone	1196-01-6	Bicyclic monoterpenoid	98	34	9.58	83884379	2.25946	endo-Borneol	507-70-0	Bicyclic monoterpenoid	94	34	6.716	4723744	0.134856	b-Terpineol	7299-41-4	Menthane monoterpenoid	95	34	13.302	5200083	0.203351	Bornyl acetate	76-49-3	Bicyclic monoterpenoid	99	34	9.32	6693193	0.240497	Sabina ketone	513-20-2	Cetone	87
35	11.162	1829149	0.0656222	cis-Carveol	1197-06-4	Menthane monoterpenoid	95	35	11.161	2267671	0.0821524	cis-Carveol	1197-06-4	Menthane monoterpenoid	93	35	9.843	31287817	0.842752	Pinocamphone	547-60-4	Bicyclic monoterpenoid	96	35	8.827	4519555	0.129027	(-)-Verbenol	18881-04-4	Bicyclic monoterpenoid	91	35	11.844	5137742	0.200914	2-Methyl-3-phenylpropanal	5445-77-2	Phenylacetaldehyde	98	35	18.844	6427056	0.230934	4,5-Muuroladiene	54274-73-6	Cadinane sesquiterpenoid	95
36	11.433	2768973	0.0993391	cis-Geraniol	106-25-2	Acyclic monoterpenoid	89	36	11.432	6011149	0.21777	cis-Geraniol	106-25-2	Acyclic monoterpenoid	91	36	9.921	73561371	1.98141	4-Terpineol	20126-76-5	Menthane monoterpenoid	95	36	17.009	3905007	0.111483	Methyleugenol	93-15-2	Dimethoxybenzene	98	36	20.37	5101629	0.199501	gamma-Muurolene	483-75-0	Cadinane sesquiterpenoid	99	36	20.371	6327063	0.227341	gamma-Muurolene	483-75-0	Cadinane sesquiterpenoid	98
37	11.481	2905154	0.104225	Isobornyl formate	12 -67-5	Bicyclic monoterpenoid	91	37	12.25	22101392	0.800681	Geraniol	106-24-1	Acyclic monoterpenoid	97	37	10.168	7287883	0.196303	p-Cymen-8-ol	1197-01-9	Monoterpene alcohol	95	37	8.23	3900625	0.111357	(E)-p-2-Menthen-1-ol	29803-81-4	Menthane monoterpenoid	97	37	4.839	4532568	0.177248	β-Myrcene	123-35-3	Acyclic monoterpenoid	87	37	11.966	6248144	0.224506	D-Carvone	2244-16-8	Menthane monoterpenoid	95
38	11.971	658779	0.0236342	(-)-Carvone	6485-40-1	Menthane monoterpenoid	91	38	12.78	1424772	0.0516161	Citral	5392-40-5	Acyclic monoterpenoid	95	38	10.338	112140363	3.02055	α-Terpineol	98-55-5	Menthane monoterpenoid	87	38	11.19	3794176	0.108319	cis-Carveol	1197-06-4	Menthane monoterpenoid	98	38	17.984	4335596	0.169545	α-Bergamotene	17699-05-7	Bisabolane sesquiterpenoid	98	38	13.301	5891169	0.211679	Bornyl acetate	76-49-3	Bicyclic monoterpenoid	99
39	12.25	22455281	0.805601	Geraniol	106-24-1	Acyclic monoterpenoid	97	39	13.303	19222972	0.696403	L-Bornyl acetate	5655-61-8	Bicyclic monoterpenoid	99	39	10.619	8742783	0.235491	(±)-Myrtenol	515-00-4	Bicyclic monoterpenoid	94	39	13.749	3438919	0.0981764	Carvacrol	499-75-2	Menthane monoterpenoid	94	39	5.473	4187243	0.163744	2-Carene	554-61-0	Bicyclic monoterpenoid	97	39	11.844	5696849	0.204697	2-Methyl-3-phenylpropanal	5445-77-2	Phenylacetaldehyde	98
40	12.403	4387061	0.157389	Geraniol	106-24-1	Acyclic monoterpenoid	92	40	13.436	479915	0.0173862	Thymol	89-83-8	Menthane monoterpenoid	93	40	11.041	499010622	13.4411	Verbenone	1196-01-6	Bicyclic monoterpenoid	98	40	15.954	3217345	0.0918508	α-Fenchene	471-84-1	Bicyclic monoterpenoid	76	40	23.294	3798133	0.148528	1,4-Cadinadiene	16728-99-7	Sesquiterpenoid	95	40	11.164	5689533	0.204434	cis-Carveol	1197-06-4	Menthane monoterpenoid	96
41	12.781	1609848	0.0577546	Citral	5392-40-5	Acyclic monoterpenoid	94	41	13.743	11953181	0.433036	p-Thymol	3228-02-2	Menthane monoterpenoid	93	41	11.114	2066185	0.0556537	1,3,3-Trimethyl-2-oxabicyclo[2.2.2]octan-6-one (2-Oxo-1,8-cineole)	66965-44-4	Menthane monoterpenoid	87	41	22.4	2921188	0.0833959	Caryophyllene oxide	1139-30-6	Caryophyllane sesquiterpenoid	83	41	7.816	3621281	0.141612	α-Fenchocamphorone	514-15-8	Bicyclic monoterpenoid	94	41	4.84	4928112	0.177075	β-Myrcene	123-35-3	Acyclic monoterpenoid	83
42	13.303	19782126	0.709699	L-Bornyl acetate	5655-61-8	Bicyclic monoterpenoid	99	42	15.298	25875850	0.937421	(±)-α-Terpinyl acetate	80-26-2	Menthane monoterpenoid	91	42	12.316	29212304	0.786847	Geraniol	106-24-1	Acyclic monoterpenoid	93	42	4.573	2471841	0.0705677	Sabinene	3387-41-5	Bicyclic monoterpenoid	91	42	8.003	3178094	0.124281	Fenchol, exo-	22627-95-8	Bicyclic monoterpenoid	98	42	17.984	4814449	0.172991	α-Bergamotene	17699-05-7	Bisabolane sesquiterpenoid	94
43	13.435	515148	0.0184813	Carvacrol	499-75-2	Menthane monoterpenoid	90	43	15.534	5013577	0.18163	3-Allylguaiacol (Eugenol)	1941-12-4	Phenylpropanoid	98	43	13.34	191642433	5.16198	L-Bornyl acetate	5655-61-8	Bicyclic monoterpenoid	99	43	13.561	2370173	0.0676652	p-Thymol	3228-02-2	Menthane monoterpenoid	90	43	12.933	3121330	0.122061	Perillaldehyde	2111-75-3	Menthane monoterpenoid	81	43	5.474	4540321	0.163141	α-Terpinene	99-86-5	Menthane monoterpenoid	97
44	13.553	857197	0.0307526	2,3,4,6-Tetramethylphenol	3238-38-8	Phenol	93	44	16.151	23492741	0.851087	Isobornyl propionate	2756-56-1	Bicyclic monoterpenoid	86	44	13.444	725267	0.0195354	Thymol	89-83-8	Menthane monoterpenoid	93	44	11.108	2051559	0.0585692	1,3,3-Trimethyl-2-oxabicyclo[2.2.2]octan-6-one (2-Oxo-1,8-cineole)	66965-44-4	Menthane monoterpenoid	81	44	18.843	3105784	0.121453	4,5-Muuroladiene	54274-73-6	Cadinane sesquiterpenoid	98	44	23.296	4456318	0.160123	1,4-Cadinadiene	16728-99-7	Sesquiterpenoid	95
45	13.743	12622183	0.452831	Carvacrol	499-75-2	Menthane monoterpenoid	91	45	16.349	1071634	0.0388228	Neryl acetate	141-12-8	Acyclic monoterpenoid	86	45	13.568	2444029	0.0658311	p-Thymol	3228-02-2	Menthane monoterpenoid	90	45	2.298	2038356	0.0581923	4-Methyl-3-penten-2-one (Mesityl oxide)	141-79-7	Enone	90	45	14.808	3058872	0.119618	p-Mentha-1,4-dien-7-ol	22539-72-6	Menthane monoterpenoid	90	45	11.278	4094882	0.147136	cis-Carveol	1197-06-4	Menthane monoterpenoid	91
46	15.298	26916328	0.965645	(±)-α-Terpinyl acetate	80-26-2	Menthane monoterpenoid	91	46	16.448	8139380	0.294871	β-Bourbonene	5208-59-3	Bourbonane sesquiterpenoid	97	46	13.755	3595695	0.0968517	Carvacrol	499-75-2	Menthane monoterpenoid	93	46	6.112	2000207	0.0571032	Benzeneacetaldehyde	122-78-1	Phenylacetaldehyde	95	46	18.331	2942000	0.115048	(+)-δ-Cadinene	483-76-1	Cadinane sesquiterpenoid	86	46	23.191	3668880	0.131829	2-Methyl-4-(2,6,6-trimethyl-1-cyclohexen-1-yl)-2-butenal	3155-71-3	Aldehyde	78
47	15.534	5193569	0.186323	Eugenol	97-53-0	Phenylpropanoid	98	47	16.522	477398	0.017295	α-Bourbonene	5208-58-2	Bourbonane sesquiterpenoid	91	47	14.838	975417	0.0262733	2-Methyl-1-methylene-3-(1-methylethenyl)cyclopentane	56710-83-9	Cyclic monoterpene	86	47	19.594	1900115	0.0542457	Prenyl benzoate	5205-11-8	Benzoic acid ester	83	47	14.49	2903372	0.113538	(E)-Hex-3-enyl (E)-2-methylbut-2-enoate	120603-00-1	Fatty acid ester	90	47	15.288	3634017	0.130576	Isoterpinolene	586-63-0	Menthane monoterpenoid	93
48	16.15	24174219	0.867269	Bornyl acetate	76-49-3	Bicyclic monoterpenoid	90	48	16.653	3630806	0.131536	(-)-β-Elemene	515-13-9	Elemane sesquiterpenoid	94	48	15.062	6400922	0.172412	Eucarvone	503-93-5	Menthane monoterpenoid	91	48	33.017	1888252	0.053907	Isopimaradiene	1686-66-4	Diterpenoid	86	48	15.286	2897848	0.113322	Isoterpinolene	586-63-0	Menthane monoterpenoid	93	48	8.004	3562042	0.12799	Fenchol, exo-	22627-95-8	Bicyclic monoterpenoid	98
49	16.35	1116637	0.0400602	cis-Geraniol	106-25-2	Acyclic monoterpenoid	87	49	17.013	27220492	0.986134	Methyleugenol	93-15-2	Dimethoxybenzene	98	49	15.544	780688	0.0210282	Eugenol	97-53-0	Phenylpropanoid	98	49	2.747	1787701	0.0510364	trans-2-Hexenal	6728-26-3	Medium-chain aldehyde	96	49	6.265	2822782	0.110386	o-Cresol	95-48-7	Phenol	97	49	12.932	3509571	0.126104	Perillaldehyde	2111-75-3	Menthane monoterpenoid	93
50	16.447	8482429	0.304314	β-Bourbonene	5208-59-3	Bourbonane sesquiterpenoid	96	50	17.526	42341169	1.53392	Caryophyllene	87-44-5	Caryophyllane sesquiterpenoid	99	50	16.358	883062	0.0237857	Geranyl acetate	105-87-3	Fatty ester	91	50	7.903	1507747	0.0430441	5-tert-Butyl-1,3-cyclopentadiene	35059-40-6	Cycloalkene	87	50	3.703	2641116	0.103282	Tricyclene	508-32-7	Tricyclic monoterpenoid	95	50	18.332	3307585	0.118847	(+)-δ-Cadinene	483-76-1	Cadinane sesquiterpenoid	86
51	16.522	526651	0.018894	α-Bourbonene	5208-52-2	Bourbonane sesquiterpenoid	83	51	17.816	2127456	0.0770727	2-Isopropyl-5-methyl-9-methylene-bicyclo[4.4.0]dec-1-ene	150320-52-8	Sesquiterpenoid	96	51	16.733	7755256	0.208891	Safranal	116-26-7	Aldehyde	86	51	21.994	1039956	0.0296893	cis-3-Hexenyl benzoate	25152-85-6	Benzoic acid ester	90	51	8.495	2449806	0.0958007	4-Acetyl-1-methylcyclohexene	6090-09-1	Cetone	97	51	17.006	3143559	0.112953	Methyleugenol	93-15-2	Dimethoxybenzene	98
52	16.653	3983899	0.142926	(-)-β-Elemene	515-13-9	Elemane sesquiterpenoid	94	52	18.104	948057	0.0343459	Aromadendrene	489-39-4	Aromadendrane sesquiterpenoid	99	52	16.866	11749245	0.316471	cis-Jasmone	488-10-8	Octadecanoids	98	52	6.86	989901	0.0282603	Ethyl 2-(5-methyl-5-vinyltetrahydrofuran-2-yl)propan-2-yl carbonate	1000373-80-3	Ester	83	52	17.005	2249598	0.0879715	Methyleugenol	93-15-2	Dimethoxybenzene	98	52	6.266	3142904	0.112929	o-Cresol	95-48-7	Phenol	97
53	17.014	28073957	1.00718	Methyleugenol	93-15-2	Dimethoxybenzene	98	53	18.274	1322349	0.0479056	gamma-Muurolene	483-75-0	Cadinane sesquiterpenoid	97	53	17.015	4104528	0.110557	Methyleugenol	93-15-2	Dimethoxybenzene	98	53	23.147	962116	0.0274671	Humulene-1,2-epoxide	19888-34-7	Humulane sesquiterpenoid	87	53	24.016	2235558	0.0874224	2-Isopropyl-5-methyl-9-methylene-bicyclo[4.4.0]dec-1-ene	150320-52-8	Sesquiterpenoid	97	53	14.812	2953859	0.106137	p-Mentha-1,4-dien-7-ol	22539-72-6	Menthane monoterpenoid	93
54	17.526	43371340	1.55598	Caryophyllene	87-44-5	Caryophyllane sesquiterpenoid	99	54	18.557	5058110	0.183243	Humulene	6753-98-6	Humulane sesquiterpenoid	97	54	17.311	498014	0.0134142	α-Cedrene	469-61-4	Cedrane and isocedrane sesquiterpenoid	96	54	6.162	940569	0.026852	cis-β-Ocimene	3338-55-4	Acyclic monoterpenoid	97	54	19.814	1888282	0.0738421	α-Selinene	473-13-2	Eudesmane sesquiterpenoid	98	54	3.703	2828621	0.101637	Tricyclene	508-32-7	Tricyclic monoterpenoid	94
55	17.815	2212343	0.0793696	β-Cubebene	13744-15-5	Cubebane and ivaxillarane sesquiterpenoid	96	55	18.779	10021100	0.363041	Alloaromadendrene	25246-27-9	Aromadendrane sesquiterpenoid	99	55	17.533	41014764	1.10475	Caryophyllene	87-44-5	Caryophyllane sesquiterpenoid	99	55	34.502	833910	0.023807	Abietatriene	19407-28-4	Diterpenoid	98	55	11.48	1880922	0.0735542	1,7,7-Trimethylbicyclo[2.2.1]hept-2-yl acetate (bornyl acetate)	92618-89-8	Bicyclic monoterpenoid	91	55	14.49	2770989	0.099566	(E)-Hex-3-enyl (E)-2-methylbut-2-enoate	120603-00-1	Fatty acid ester	90
56	18.11	998071	0.0358066	Alloaromadendrene	25246-27-9	Aromadendrane sesquiterpenoid	98	56	19.139	4957197	0.179588	Neryl acetate	141-12-8	Acyclic monoterpenoid	91	56	18.566	8681270	0.233834	Humulene	6753-98-6	Humulane sesquiterpenoid	96	56	15.538	782542	0.0223405	Eugenol	97-53-0	Phenylpropanoid	98	56	23.707	1671245	0.0653547	γ-Muurolene	30021-74-0	Cadinane sesquiterpenoid	90	56	24.017	2750672	0.098836	2-Isopropyl-5-methyl-9-methylene-bicyclo[4.4.0]dec-1-ene	150320-52-8	Sesquiterpenoid	97
57	18.271	1387859	0.0497905	β-Copaene	18252-44-3	Copaane sesquiterpenoid	93	57	19.245	1810608	0.0655941	γ-Muurolene	30021-74-0	Cadinane sesquiterpenoid	99	57	22.001	1079475	0.0290762	cis-3-Hexenyl benzoate	25152-85-6	Benzoic acid ester	91	57	24.193	756279	0.0215907	Methyl jasmonate	1211-29-6	Jasmonate ester	93	57	13.036	1605727	0.0627926	4-Hydroxy-3-methylacetophenone	876-02-8	Acetophenone	81	57	8.495	2737415	0.0983596	4-Acetyl-1-methylcyclohexene	6090-09-1	Cetone	97
58	18.556	5180616	0.185859	1,5,9,9-Tetramethyl-1,4,7-cycloundecatriene	515812-15-4	Sesquiterpenoid	98	58	19.392	7039797	0.255035	β-Copaene	18252-44-3	Copaane sesquiterpenoid	94	58	22.406	2908379	0.0783385	Caryophyllene oxide	1139-30-6	Caryophyllane sesquiterpenoid	91	58	2.607	687384	0.0196239	1,2,5,5-Tetramethyl-1,3-cyclopentadiene	4249-12-1	Branched unsaturated hydrocarbon	83	58	18.606	1324386	0.0517907	(Z)-β-Farnesene	28973-97-9	Sesquiterpenoid	95	58	21.802	2630932	0.0945335	1,1,6-Trimethyl-1,2-dihydronaphthalene	3364-38-6	Naphthalene	80
59	18.78	10387786	0.37267	Alloaromadendrene	25246-27-9	Aromadendrane sesquiterpenoid	99	59	19.549	1555099	0.0563376	Eremophilene	10219-75-7	Eremophilane sesquiterpenoid	97	59	22.933	17613962	0.47444	Cedrol	77-53-2	Cedrane and isocedrane sesquiterpenoid	93	59	13.441	671020	0.0191567	Thymol	89-83-8	Menthane monoterpenoid	94	59	6.719	1320678	0.0516457	b-Terpineol	7299-41-4	Menthane monoterpenoid	83	59	19.815	2419414	0.0869334	α-Selinene	473-13-2	Eudesmane sesquiterpenoid	95
60	19.139	5157678	0.185036	Neryl acetate	141-12-8	Acyclic monoterpenoid	91	60	19.858	6363032	0.230518	γ-Pyronene	514-95-4	Branched unsaturated hydrocarbon	91	60	24.199	822751	0.0221612	Methyl jasmonate	1211-29-6	Jasmonate ester	87	60	14.437	624192	0.0178198	2-Methylenebornane	27538-47-2	Bicyclic monoterpenoid	93	60	2.143	1314162	0.0513909	Toluene	108-88-3	Aromatic hydrocarbon	91	60	23.711	2023970	0.0727244	γ-Muurolene	30021-74-0	Cadinane sesquiterpenoid	94
61	19.244	1910681	0.0685472	γ-Muurolene	30021-74-0	Cadinane sesquiterpenoid	99	61	19.959	3995598	0.144751	1ξ,6ξ,7ξ-Cadina-4,9-diene	31983-22-9	Cadinane sesquiterpenoid	99	61	33.021	2032773	0.0547537	Isopimaradiene	1686-66-4	Diterpenoid	94	61	16.352	583273	0.0166516	Geranyl butyrate	106-29-6	Fatty ester	90	61	19.369	1274256	0.0498303	Elixene (gamma-elemene)	3242-08-8	Elemane sesquiterpenoid	90	61	11.481	2006039	0.0720801	1,7,7-Trimethylbicyclo[2.2.1]hept-2-yl acetate (Bornyl acetate)	92618-89-8	Bicyclic monoterpenoid	91
62	19.393	7325172	0.262796	Germacrene D	23986-74-5	Germacrane sesquiterpenoid	96	62	20.37	8664276	0.313886	gamma-Muurolene	483-75-0	Cadinane sesquiterpenoid	98									62	5.338	534397	0.0152563	3-Carene	13466-78-9	Bicyclic monoterpenoid	93	62	21.396	1183912	0.0462974	Elemol	639-99-6	Elemane sesquiterpenoid	91	62	5.2	2001337	0.0719112	(1R)-α-Pinene	7785-70-8	Bicyclic monoterpenoid	86
63	19.548	1603295	0.0575195	α-Selinene	473-13-2	Eudesmane sesquiterpenoid	99	63	20.538	2651034	0.0960407	7-(1-Methylethylidene)bicyclo[4.1.0]heptane	53282-47-6	Bicyclic monoterpenoid	89									63	5.299	419300	0.0119704	2-Methylanisole	578-58-5	Anisol	95	63	28.424	1141587	0.0446422	5,6,7,8-Tetrahydro-2,5-dimethyl-8-(1-methylethyl)-1-naphthalenol	55012-72-1	Bicyclic sesquiterpenoid	91	63	13.034	1814209	0.0651874	4-Hydroxy-3-methylacetophenone	876-02-8	Acetophenone	87
64	19.857	6546115	0.234847	Bicyclogermacrene	67650-90-2	Germacrane sesquiterpenoid	93	64	20.64	14076533	0.50996	(+)-δ-Cadinene	483-76-1	Cadinane sesquiterpenoid	98	Total area in the chromatogram:				3712577106				64	4.331	374335	0.0106867	Benzaldehyde	100-52-7	Benzoyl derivative	87	64	16.777	929957	0.0363664	α-Copaene	3856-25-5	Copaane sesquiterpenoid	95	64	21.396	1579748	0.0567628	Elemol	639-99-6	Elemane sesquiterpenoid	91
65	19.959	4157567	0.149156	(-)-α-Muurolene	10208-80-7	Cadinane sesquiterpenoid	99	65	21.051	1274178	0.0461605	1ξ,6ξ,7ξ-Cadina-4,9-diene	31983-22-9	Cadinane sesquiterpenoid	97	Selected peak area:				3518479329				65	3.425	340065	0.00970839	ζ-Fenchene	514-14-7	Bicyclic monoterpenoid	91	65	6.172	886395	0.0346628	3,3-Dimethyl-5-(1-methylethenyl)cyclopentene	840524-63-2	Branched unsaturated hydrocarbon	89	65	18.607	1550201	0.0557012	(Z)-β-Farnesene	28973-97-9	Sesquiterpenoid	95
66	20.155	6308994	0.22634	Bornyl isovalerate	76-50-6	Bicyclic monoterpenoid	91	66	21.188	11075078	0.401224	cis-α-Bisabolene	29837-07-8	Bisabolane sesquiterpenoid	78	Identified peaks (%):				94.7719				66	2.143	339637	0.00969617	Toluene	108-88-3	Aromatic hydrocarbon	93	66	17.723	793073	0.0310134	γ-Elemene	29873-99-2	Elemane sesquiterpenoid	76	66	6.718	1484221	0.0533304	b-Terpineol	7299-41-4	Menthane monoterpenoid	96
67	20.371	8971587	0.321863	gamma-Muurolene	483-75-0	Cadinane sesquiterpenoid	97	67	21.402	45313661	1.64161	Elemol	639-99-6	Elemane sesquiterpenoid	91																	67	4.327	672084	0.0262821	Benzaldehyde	100-52-7	Benzoyl derivative	96	67	28.422	1351475	0.0485606	5,6,7,8-Tetrahydro-2,5-dimethyl-8-(1-methylethyl)-1-naphthalenol	55012-72-1	Bicyclic sesquiterpenoid	93
68	20.641	14706763	0.527617	(+)-δ-Cadinene	483-76-1	Cadinane sesquiterpenoid	95	68	21.501	806721	0.0292256	1,4,8-Cyclododecatriene	24252-85-5	Branched unsaturated hydrocarbon	78																	68	2.855	613629	0.0239962	1-Hexanol	111-27-3	Fatty alcohol	78	68	11.694	1206289	0.0433439	Hexyl 2-methylbutanoate	10032-15-2	Ester	80
69	21.051	1339837	0.0480677	(+)-α-Muurolene	17627-24-6	Cadinane sesquiterpenoid	96	69	21.591	1464546	0.053057	Elemicin	487-11-6	Anisol	98									Total area in the chromatogram:				3502795607				69	2.749	540219	0.0211255	trans-2-Hexenal	6728-26-3	Medium-chain aldehyde	89	69	16.776	1068093	0.0383783	Copaene	3856-25-5	Copaane sesquiterpenoid	92
70	21.19	11466046	0.411353	cis-α-Bisabolene	29837-07-8	Bisabolane sesquiterpenoid	80	70	21.686	2400593	0.0869678	Geranyl isobutyrate	2345-26-8	Fatty ester	86									Selected peak area:				3337668842				70	5.339	399384	0.0156181	3-Carene	13466-78-9	Bicyclic monoterpenoid	94	70	6.174	987991	0.0355001	(1R,3S,4S,6S)-4,7,7-Trimethylbicyclo[4.1.0]heptan-3-ol	4089-03-6	Alcohol	91
71	21.402	46365251	1.66339	Elemol	639-99-6	Elemane sesquiterpenoid	91	71	22.243	36988020	1.33999	Spathulenol	6750-60-3	Aromadendrane sesquiterpenoid	94									Identified peaks (%):				95.2859				71	6.789	395025	0.0154476	p-Cresol	106-44-5	Phenol	93	71	18.757	961873	0.0345616	Valencene	4630-07-3	Bisabolane sesquiterpenoid	93
72	21.502	850215	0.0305021	Pseudolimonene	13837-95-1	Menthane monoterpenoid	83	72	22.409	38521451	1.39554	Caryophyllene oxide	1139-30-6	Caryophyllane sesquiterpenoid	91																	72	2.204	275923	0.0107901	3-Methyl-2-butenal	107-86-8	Aldehyde	94	72	17.722	912063	0.0327719	Germacrene B	15423-57-1	Germacrane sesquiterpenoid	90
73	21.59	1477808	0.0530175	Elemicin	487-11-6	Anisol	97	73	22.551	858508	0.0311017	Isoaromadendrene epoxide	499134-59-7	Aromadendrane sesquiterpenoid	86																									73	4.327	822233	0.0295441	Benzaldehyde	100-52-7	Benzoyl derivative	97
74	21.686	2477744	0.088891	Geranyl butyrate	106-29-6	Fatty ester	91	74	22.643	984967	0.035683	Alloaromadendrene	25246-27-9	Aromadendrane sesquiterpenoid	97																									74	2.856	677037	0.024327	1-Hexanol	111-27-3	Fatty alcohol	78
75	21.953	1269120	0.0455307	Aromadendrene	14682-34-9	Aromadendrane sesquiterpenoid	92	75	22.969	4952866	0.179431	Ledol	577-27-5	Aromadendrane sesquiterpenoid	95																	Total area in the chromatogram:				2557190614				75	21.053	613952	0.0220603	1ξ,6ξ,7ξ-Cadina-4,9-diene	31983-22-9	Cadinane sesquiterpenoid	90
76	22.244	37790435	1.35576	Spathulenol	6750-60-3	Aromadendrane sesquiterpenoid	94	76	23.143	3700754	0.13407	Caryophyllene oxide	1139-30-6	Caryophyllane sesquiterpenoid	86																	Selected peak area:				2046725442				76	29.366	435759	0.0156575	6,10-Dimethylundecan-2-one	1604-34-8	Cetone	86
77	22.409	39190008	1.40597	Caryophyllene oxide	1139-30-6	Caryophyllane sesquiterpenoid	94	77	23.295	2300905	0.0833564	1,4-Cadinadiene	16728-99-7	Sesquiterpenoid	91																	Identified peaks (%):				80.038				77	6.791	402483	0.0144618	p-Cresol	106-44-5	Phenol	90
78	22.549	836288	0.0300025	Isoaromadendrene epoxide	499134-59-7	Aromadendrane sesquiterpenoid	83	78	23.436	1193052	0.0432215	β-Maaliene	489-29-2	Sesquiterpenoid	97																									78	2.205	313727	0.0112727	3-Methyl-2-butenal	107-86-8	Aldehyde	87
79	22.642	1024675	0.036761	Eremophilene	10219-75-7	Eremophilane sesquiterpenoid	97	79	23.761	13302273	0.48191	(+)-γ-Eudesmol	1209-71-8	Eudesmane sesquiterpenoid	99
80	22.968	5173950	0.18562	Ledol	577-27-5	Aromadendrane sesquiterpenoid	90	80	24.016	19980011	0.723829	2-Isopropyl-5-methyl-9-methylene-bicyclo[4.4.0]dec-1-ene	150320-52-8	Sesquiterpenoid	95
81	23.296	2347433	0.084216	β-Patchoulene	514-51-2	Polycyclic hydrocarbon	83	81	24.173	1749762	0.0633897	α-Copaene	3856-25-5	Copaane sesquiterpenoid	91																									Total area in the chromatogram:				2783067709
82	23.442	1376888	0.0493969	β-Maaliene	489-29-2	Sesquiterpenoid	93	82	24.288	26810850	0.971294	β-Eudesmol	473-15-4	Eudesmane sesquiterpenoid	99																									Selected peak area:				2236399323
83	23.761	13577924	0.487119	(+)-γ-Eudesmol	1209-71-8	Eudesmane sesquiterpenoid	99	83	24.375	26657996	0.965756	α-Eudesmol	473-16-5	Eudesmane sesquiterpenoid	99																									Identified peaks (%):				80.3573
84	24.014	20586795	0.738568	2-Isopropyl-5-methyl-9-methylene-bicyclo[4.4.0]dec-1-ene	150320-52-8	Sesquiterpenoid	95	84	24.993	3679338	0.133294	Aromadendrene	489-39-4	Aromadendrane sesquiterpenoid	98
85	24.173	1855066	0.066552	(+)-β-Himachalene	1461-03-6	Himachalane and lippifoliane sesquiterpenoid	90
86	24.29	27557651	0.988653	β-Eudesmol	473-15-4	Eudesmane sesquiterpenoid	99
87	24.375	27280518	0.97871	α-Eudesmol	473-16-5	Eudesmane sesquiterpenoid	99	Total area in the chromatogram:				2760323481
88	24.994	3921917	0.140702	Aromadendrene	489-39-4	Aromadendrane sesquiterpenoid	98	Selected peak area:				2647521983
								Identified peaks (%):				95.9135
Total area in the chromatogram:				2787394843
Selected peak area:				2679725179
Identified peaks (%):				96.1373

## Sheet: Final data
Final data to be presented in tables and graphics
Thymus vulgaris												Rosmarinus officinalis var. 'prostratus'												Lavandula dentata
Injection 1 - JLC023.D						Injection 2 - JLC024.D						Injection 1 - JLC013.D						Injection 2 - JLC014.D						Injection 1 - JLC021.D						Injection 2 - JLC022.D
Peak	Area Pct	Library/ID	CAS	Type	Qual	Peak	Area Pct	Library/ID	CAS	Type	Qual	Peak	Area Pct	Library/ID	CAS	Type	Qual	Peak	Area Pct	Library/ID	CAS	Type	Qual	Peak	Area Pct	Library/ID	CAS	Type	Qual	Peak	Area Pct	Library/ID	CAS	Type	Qual
1	17.7895	1,8-Cineole	470-82-6	Menthane monoterpenoid	97	1	18.4386	1,8-Cineole	470-82-6	Menthane monoterpenoid	97	1	18.6174	(1R)-α-Pinene	80-56-8	Bicyclic monoterpenoid	96	1	18.8279	(1R)-α-Pinene	7785-70-8	Bicyclic monoterpenoid	96	1	35.3206	1,8-Cineole	470-82-6	Menthane monoterpenoid	97	1	33.9829	1,8-Cineole	470-82-6	Menthane monoterpenoid	87
2	11.2198	(+)-Camphor	464-49-3	Bicyclic monoterpenoid	98	2	11.1498	Camphor (2-Bornanone)	76-22-2	Bicyclic monoterpenoid	98	2	13.4411	Verbenone	1196-01-6	Bicyclic monoterpenoid	98	2	13.3998	Verbenone	1196-01-6	Bicyclic monoterpenoid	98	2	7.62466	(+)-Camphor	464-49-3	Bicyclic monoterpenoid	98	2	7.5261	(+)-Camphor	464-49-3	Bicyclic monoterpenoid	97
3	10.3322	endo-Borneol	507-70-0	Bicyclic monoterpenoid	95	3	10.3095	endo-Borneol	507-70-0	Bicyclic monoterpenoid	95	3	10.3156	1,8-Cineole	470-82-6	Menthane monoterpenoid	97	3	10.3182	1,8-Cineole	470-82-6	Menthane monoterpenoid	97	3	6.45741	(-)-β-Pinene	18172-67-3	Bicyclic monoterpenoid	97	3	6.32727	(-)-β-Pinene	18172-67-3	Bicyclic monoterpenoid	83
4	5.84519	Camphene	79-92-5	Bicyclic monoterpenoid	97	4	5.7827	Camphene	79-92-5	Bicyclic monoterpenoid	97	4	7.15979	(+)-Camphor	464-49-3	Bicyclic monoterpenoid	98	4	7.11846	(+)-Camphor	464-49-3	Bicyclic monoterpenoid	98	4	3.14743	Myrtenal	564-94-3	Bicyclic monoterpenoid	90	4	3.16612	Myrtenal	564-94-3	Bicyclic monoterpenoid	91
5	5.48431	(±)-Linalool	78-70-6	Acyclic monoterpenoid	97	5	5.42881	(±)-Linalool	78-70-6	Acyclic monoterpenoid	97	5	5.16198	L-Bornyl acetate	5655-61-8	Bicyclic monoterpenoid	99	5	5.17243	L-Bornyl acetate	5655-61-8	Bicyclic monoterpenoid	99	5	2.58328	(-)-α-Pinene	7785-26-4	Bicyclic monoterpenoid	96	5	2.54523	(1R)-α-Pinene	7785-70-8	Bicyclic monoterpenoid	78
6	4.52103	α-Terpineol	98-55-5	Menthane monoterpenoid	86	6	4.56244	α-Terpineol	98-55-5	Menthane monoterpenoid	86	6	4.86258	D-Limonene	5989-27-5	Menthane monoterpenoid	99	6	4.79132	D-Limonene	5989-27-5	Menthane monoterpenoid	99	6	1.90177	α-Terpineol	98-55-5	Menthane monoterpenoid	87	6	1.92149	α-Terpineol	98-55-5	Menthane monoterpenoid	87
7	3.77048	(-)-α-Pinene	7785-26-4	Bicyclic monoterpenoid	96	7	3.71006	(1R)-α-Pinene	7785-70-8	Bicyclic monoterpenoid	96	7	4.43699	Camphene	79-92-5	Bicyclic monoterpenoid	97	7	4.37628	Camphene	79-92-5	Bicyclic monoterpenoid	97	7	1.85379	(±)-Linalool	78-70-6	Acyclic monoterpenoid	97	7	1.85689	(±)-Linalool	78-70-6	Acyclic monoterpenoid	97
8	3.58004	o-Cymene	527-84-4	Menthane monoterpenoid	97	8	3.52032	o-Cymene	527-84-4	Menthane monoterpenoid	97	8	3.50455	β-Myrcene	123-35-3	Acyclic monoterpenoid	91	8	3.43897	β-Myrcene	123-35-3	Acyclic monoterpenoid	91	8	1.74145	β-Eudesmol	473-15-4	Eudesmane sesquiterpenoid	99	8	1.77844	β-Eudesmol	473-15-4	Eudesmane sesquiterpenoid	97
9	2.72507	4-Terpineol	20126-76-5	Menthane monoterpenoid	95	9	2.74073	4-Terpineol	20126-76-5	Menthane monoterpenoid	96	9	3.02634	(±)-Linalool	78-70-6	Acyclic monoterpenoid	97	9	3.01172	(±)-Linalool	78-70-6	Acyclic monoterpenoid	97	9	1.48038	p-Thymol	3228-02-2	Menthane monoterpenoid	94	9	1.51	Thymol	89-83-8	Menthane monoterpenoid	98
10	2.67897	(-)-β-Pinene	18172-67-3	Bicyclic monoterpenoid	95	10	2.63203	(-)-β-Pinene	18172-67-3	Bicyclic monoterpenoid	95	10	3.02055	α-Terpineol	98-55-5	Menthane monoterpenoid	87	10	2.99866	α-Terpineol	98-55-5	Menthane monoterpenoid	87	10	1.4286	Pinocarvone	30460-92-5	Menthane monoterpenoid	94	10	1.42696	Pinocarvone	30460-92-5	Menthane monoterpenoid	97
11	1.71874	β-Myrcene	123-35-3	Acyclic monoterpenoid	91	11	1.68209	β-Myrcene	123-35-3	Acyclic monoterpenoid	91	11	2.95445	(-)-β-Pinene	18172-67-3	Bicyclic monoterpenoid	97	11	2.89662	(-)-β-Pinene	127-91-3	Bicyclic monoterpenoid	94	11	1.35	4-Terpineol	20126-76-5	Menthane monoterpenoid	95	11	1.35382	4-Terpineol	20126-76-5	Menthane monoterpenoid	91
12	1.66339	Elemol	639-99-6	Elemane sesquiterpenoid	91	12	1.64161	Elemol	639-99-6	Elemane sesquiterpenoid	91	12	2.68353	p-Cymene	99-87-6	Menthane monoterpenoid	97	12	2.64518	o-Cymene	527-84-4	Menthane monoterpenoid	97	12	1.21156	(±)-Fenchone	1195-79-5	Bicyclic monoterpenoid	94	12	1.2134	Caryophyllene oxide	1139-30-6	Caryophyllane sesquiterpenoid	96
13	1.55598	Caryophyllene	87-44-5	Caryophyllane sesquiterpenoid	99	13	1.53392	Caryophyllene	87-44-5	Caryophyllane sesquiterpenoid	99	13	2.25946	endo-Borneol	507-70-0	Bicyclic monoterpenoid	94	13	2.46925	endo-Borneol	507-70-0	Bicyclic monoterpenoid	94	13	1.17514	Caryophyllene oxide	1139-30-6	Caryophyllane sesquiterpenoid	94	13	1.18312	(±)-Fenchone	1195-79-5	Bicyclic monoterpenoid	94
14	1.40597	Caryophyllene oxide	1139-30-6	Caryophyllane sesquiterpenoid	94	14	1.39554	Caryophyllene oxide	1139-30-6	Caryophyllane sesquiterpenoid	91	14	1.98141	4-Terpineol	20126-76-5	Menthane monoterpenoid	95	14	1.95669	(-)-Terpinen-4-ol	20126-76-5	Menthane monoterpenoid	95	14	1.09508	β-Selinene	17066-67-0	Eudesmane sesquiterpenoid	99	14	1.1249	β-Selinene	17066-67-0	Eudesmane sesquiterpenoid	96
15	1.35576	Spathulenol	6750-60-3	Aromadendrane sesquiterpenoid	94	15	1.33999	Spathulenol	6750-60-3	Aromadendrane sesquiterpenoid	94	15	1.91201	γ-Terpinene	99-85-4	Menthane monoterpenoid	95	15	1.8906	γ-Terpinene	99-85-4	Menthane monoterpenoid	95	15	1.0515	o-Cymene	527-84-4	Menthane monoterpenoid	97	15	1.05228	o-Cymene	527-84-4	Menthane monoterpenoid	98
16	1.26061	D-Limonene	5989-27-5	Menthane monoterpenoid	99	16	1.2514	D-Limonene	5989-27-5	Menthane monoterpenoid	99	16	1.20604	Terpinolene	586-62-9	Menthane monoterpenoid	96	16	1.2002	Terpinolene	586-62-9	Menthane monoterpenoid	96	16	0.768826	β-Phellandrene	555-10-2	Menthane monoterpenoid	94	16	0.774767	β-Phellandrene	555-10-2	Menthane monoterpenoid	99
17	1.25969	β-Phellandrene	555-10-2	Menthane monoterpenoid	94	17	1.23502	β-Phellandrene	555-10-2	Menthane monoterpenoid	94	17	1.10475	Caryophyllene	87-44-5	Caryophyllane sesquiterpenoid	99	17	1.10765	Caryophyllene	87-44-5	Caryophyllane sesquiterpenoid	99	17	0.647047	α-Bisabolol	515-69-5	Bisabolane sesquiterpenoid	95	17	0.678656	α-Bisabolol	515-69-5	Bisabolane sesquiterpenoid	98
18	1.00718	Methyleugenol	93-15-2	Dimethoxybenzene	98	18	0.986134	Methyleugenol	93-15-2	Dimethoxybenzene	98	18	0.842752	Pinocamphone	547-60-4	Bicyclic monoterpenoid	96	18	0.84495	Geraniol	106-24-1	Acyclic monoterpenoid	94	18	0.531676	Calamenene	483-77-2	Cadinane sesquiterpenoid	96	18	0.629472	p-Cymen-8-ol	1197-01-9	Monoterpene alcohol	91
19	1.0022	γ-Terpinene	99-85-4	Menthane monoterpenoid	95	19	0.982157	γ-Terpinene	99-85-4	Menthane monoterpenoid	95	19	0.826513	α-Terpinene	99-86-5	Menthane monoterpenoid	97	19	0.815076	α-Terpinene	99-86-5	Menthane monoterpenoid	97	19	0.518652	Camphene	79-92-5	Bicyclic monoterpenoid	97	19	0.573281	4-isopropyl-1,6-dimethyl-1,2,3,4-tetrahydronaphthalene	6617-49-8	Cadinane sesquiterpenoid	86
20	0.988653	β-Eudesmol	473-15-4	Eudesmane sesquiterpenoid	99	20	0.971294	β-Eudesmol	473-15-4	Eudesmane sesquiterpenoid	99	20	0.786847	Geraniol	106-24-1	Acyclic monoterpenoid	93	20	0.777455	Pinocamphone	547-60-4	Bicyclic monoterpenoid	98	20	0.493846	Verbenone	1196-01-6	Bicyclic monoterpenoid	98	20	0.516599	Camphene	79-92-5	Bicyclic monoterpenoid	93
21	0.97871	α-Eudesmol	473-16-5	Eudesmane sesquiterpenoid	99	21	0.965756	α-Eudesmol	473-16-5	Eudesmane sesquiterpenoid	99	21	0.47444	Cedrol	77-53-2	Cedrane and isocedrane sesquiterpenoid	93	21	0.496782	Cedrol	77-53-2	Cedrane and isocedrane sesquiterpenoid	94	21	0.405957	Cadalene	483-78-3	Sesquiterpenoid	98	21	0.491849	Verbenone	1196-01-6	Bicyclic monoterpenoid	95
22	0.965645	(±)-α-Terpinyl acetate	80-26-2	Menthane monoterpenoid	91	22	0.937421	(±)-α-Terpinyl acetate	80-26-2	Menthane monoterpenoid	91	22	0.439086	Tricyclene	508-32-7	Tricyclic monoterpenoid	95	22	0.425106	Tricyclene	508-32-7	Tricyclic monoterpenoid	95	22	0.39494	α-Cadinol	481-34-5	Cadinane sesquiterpenoid	93	22	0.432051	Cadalene	483-78-3	Sesquiterpenoid	99
23	0.867269	Bornyl acetate	76-49-3	Bicyclic monoterpenoid	90	23	0.851087	Isobornyl propionate	2756-56-1	Bicyclic monoterpenoid	86	23	0.36551	α-Phellandrene	99-83-2	Menthane monoterpenoid	91	23	0.362397	α-Phellandrene	99-83-2	Menthane monoterpenoid	91	23	0.390917	Abietatriene	19407-28-4	Diterpenoid	96	23	0.418216	α-Cadinol	481-34-5	Cadinane sesquiterpenoid	94
24	0.805601	Geraniol	106-24-1	Acyclic monoterpenoid	97	24	0.800681	Geraniol	106-24-1	Acyclic monoterpenoid	97	24	0.316471	cis-Jasmone	488-10-8	Octadecanoid	98	24	0.319211	cis-Jasmone	488-10-8	Octadecanoid	98	24	0.381383	Caryophyllene	87-44-5	Caryophyllane sesquiterpenoid	99	24	0.411422	Abietatriene	19407-28-4	Diterpenoid	93
25	0.738568	2-Isopropyl-5-methyl-9-methylene-bicyclo[4.4.0]dec-1-ene	150320-52-8	Sesquiterpenoid	95	25	0.723829	2-Isopropyl-5-methyl-9-methylene-bicyclo[4.4.0]dec-1-ene	150320-52-8	Sesquiterpenoid	95	25	0.263125	(±)-Isopinocamphone	15358-88-0	Bicyclic monoterpenoid	94	25	0.264492	(±)-Isopinocamphone	15358-88-0	Bicyclic monoterpenoid	94	25	0.369613	α-Campholenal	4501-58-0	Monocyclic monoterpenoid	83	25	0.392886	Caryophyllene	87-44-5	Caryophyllane sesquiterpenoid	96
26	0.709699	L-Bornyl acetate	5655-61-8	Bicyclic monoterpenoid	99	26	0.696403	L-Bornyl acetate	5655-61-8	Bicyclic monoterpenoid	99	26	0.24877	Pinocarvone	30460-92-5	Menthane monoterpenoid	80	26	0.254095	Pinocarvone	30460-92-5	Menthane monoterpenoid	95	26	0.340464	cis-Carveol	1197-06-4	Menthane monoterpenoid	96	26	0.378898	α-Campholenal	4501-58-0	Monocyclic monoterpenoid	90
27	0.556103	α-Terpinene	99-86-5	Menthane monoterpenoid	97	27	0.540996	(+)-4-Carene	29050-33-7	Bicyclic monoterpenoid	97	27	0.235491	(±)-Myrtenol	515-00-4	Bicyclic monoterpenoid	94	27	0.250568	Safranal	116-26-7	Aldehyde	83	27	0.328367	Ethyl 2-(5-methyl-5-vinyltetrahydrofuran-2-yl)propan-2-yl carbonate	1000373-80-3	Ester	91	27	0.33295	Ethyl 2-(5-methyl-5-vinyltetrahydrofuran-2-yl)propan-2-yl carbonate	1000373-80-3	Ester	95
28	0.527617	(+)-δ-Cadinene	483-76-1	Cadinane sesquiterpenoid	95	28	0.50996	(+)-δ-Cadinene	483-76-1	Cadinane sesquiterpenoid	98	28	0.233834	Humulene	6753-98-6	Humulane sesquiterpenoid	96	28	0.235405	Humulene	6753-98-6	Humulane sesquiterpenoid	97	28	0.294957	γ-Terpinene	99-85-4	Menthane monoterpenoid	96	28	0.305779	Hexyl (E)-2-methylbut-2-enoate (Hexyl tiglate)	16930-96-4	Fatty ester	98
29	0.489168	(+)-4-Carene	29050-33-7	Bicyclic monoterpenoid	96	29	0.48191	(+)-γ-Eudesmol	1209-71-8	Eudesmane sesquiterpenoid	99	29	0.208891	Safranal	116-26-7	Aldehyde	86	29	0.220404	(-)-Myrtenol	19894-97-4	Bicyclic monoterpenoid	97	29	0.276141	Hexyl (E)-2-methylbut-2-enoate (Hexyl tiglate)	16930-96-4	Fatty ester	95	29	0.294968	γ-Terpinene	99-85-4	Menthane monoterpenoid	86
30	0.487119	(+)-γ-Eudesmol	1209-71-8	Eudesmane sesquiterpenoid	99	30	0.477896	(+)-4-Carene	29050-33-7	Bicyclic monoterpenoid	93	30	0.196303	p-Cymen-8-ol	1197-01-9	Monoterpene alcohol	95	30	0.200869	p-Cymen-8-ol	1197-01-9	Monoterpene alcohol	95	30	0.263919	p-Cymen-7-ol (Cuminyl alcohol)	536-60-7	Aromatic monoterpenoid	97	30	0.28047	p-Cymen-7-ol (Cuminyl alcohol)	536-60-7	Aromatic monoterpenoid	94
31	0.452831	Carvacrol	499-75-2	Menthane monoterpenoid	91	31	0.433036	p-Thymol	3228-02-2	Menthane monoterpenoid	93	31	0.172412	Eucarvone	503-93-5	Menthane monoterpenoid	91	31	0.179079	Isopinocarveol	6712-79-4	Bicyclic monoterpenoid	78	31	0.24691	β-Bisabolene	495-61-4	Bisabolane sesquiterpenoid	99	31	0.265628	β-Bisabolene	495-61-4	Bisabolane sesquiterpenoid	90
32	0.437504	b-Terpineol	7299-41-4	Menthane monoterpenoid	98	32	0.421811	b-Terpineol	7299-41-4	Menthane monoterpenoid	98	32	0.13495	Fenchol	1632-73-1	Bicyclic monoterpenoid	96	32	0.177095	Eucarvone	503-93-5	Menthane monoterpenoid	91	32	0.236267	Sabina ketone	513-20-2	Cetone	97	32	0.2533	Isoborneol	124-76-5	Menthane monoterpenoid	94
33	0.411353	cis-α-Bisabolene	29837-07-8	Bisabolane sesquiterpenoid	80	33	0.401224	cis-α-Bisabolene	29837-07-8	Bisabolane sesquiterpenoid	78	33	0.127124	b-Terpineol	7299-41-4	Menthane monoterpenoid	98	33	0.149615	Fenchol	1632-73-1	Bicyclic monoterpenoid	98	33	0.220411	D-Carvone	2244-16-8	Menthane monoterpenoid	96	33	0.247363	3-Methyl-trans-3a,4,7,7a-tetrahydroindane (heptachlor)	1000145-84-3	Cyclodiene	99
34	0.37267	Alloaromadendrene	25246-27-9	Aromadendrane sesquiterpenoid	99	34	0.363041	Alloaromadendrene	25246-27-9	Aromadendrane sesquiterpenoid	99	34	0.115276	cis-Verbenol	1845-30-3	Bicyclic monoterpenoid	91	34	0.134856	b-Terpineol	7299-41-4	Menthane monoterpenoid	95	34	0.203351	Bornyl acetate	76-49-3	Bicyclic monoterpenoid	99	34	0.240497	Sabina ketone	513-20-2	Cetone	87
35	0.321863	gamma-Muurolene	483-75-0	Cadinane sesquiterpenoid	97	35	0.313886	gamma-Muurolene	483-75-0	Cadinane sesquiterpenoid	98	35	0.110557	Methyleugenol	93-15-2	Dimethoxybenzene	98	35	0.129027	(-)-Verbenol	18881-04-4	Bicyclic monoterpenoid	91	35	0.200914	2-Methyl-3-phenylpropanal	5445-77-2	Phenylacetaldehyde	98	35	0.230934	4,5-Muuroladiene	54274-73-6	Cadinane sesquiterpenoid	97
36	0.304314	β-Bourbonene	5208-59-3	Bourbonane sesquiterpenoid	96	36	0.294871	β-Bourbonene	5208-59-3	Bourbonane sesquiterpenoid	97	36	0.110036	(E)-p-2-Menthen-1-ol	29803-81-4	Menthane monoterpenoid	93	36	0.111483	Methyleugenol	93-15-2	Dimethoxybenzene	98	36	0.199501	gamma-Muurolene	483-75-0	Cadinane sesquiterpenoid	99	36	0.227341	gamma-Muurolene	483-75-0	Cadinane sesquiterpenoid	86
37	0.296333	α-Thujene	2867-05-2	Bicyclic monoterpenoid	94	37	0.285798	β-Thujene	28634-89-1	Bicyclic monoterpenoid	93	37	0.0968517	Carvacrol	499-75-2	Menthane monoterpenoid	93	37	0.111357	(E)-p-2-Menthen-1-ol	29803-81-4	Menthane monoterpenoid	97	37	0.177248	β-Myrcene	123-35-3	Acyclic monoterpenoid	87	37	0.224506	D-Carvone	2244-16-8	Menthane monoterpenoid	92
38	0.272952	(E)-p-2-Menthen-1-ol	29803-81-4	Menthane monoterpenoid	97	38	0.280307	3,7-Dimethyl-1,5,7-octatrien-3-ol	29957-43-5	Tertiary alcohol	78	38	0.0783385	Caryophyllene oxide	1139-30-6	Caryophyllane sesquiterpenoid	91	38	0.108319	cis-Carveol	1197-06-4	Menthane monoterpenoid	98	38	0.169545	α-Bergamotene	17699-05-7	Bisabolane sesquiterpenoid	98	38	0.211679	Bornyl acetate	76-49-3	Bicyclic monoterpenoid	83
39	0.269336	Tricyclene	508-32-7	Tricyclic monoterpenoid	96	39	0.273876	(E)-p-2-Menthen-1-ol	29803-81-4	Menthane monoterpenoid	97	39	0.0705308	β-Phellandrene	555-10-2	Menthane monoterpenoid	91	39	0.0981764	Carvacrol	499-75-2	Menthane monoterpenoid	94	39	0.163744	2-Carene	554-61-0	Bicyclic monoterpenoid	97	39	0.204697	2-Methyl-3-phenylpropanal	5445-77-2	Phenylacetaldehyde	98
40	0.262796	Germacrene D	23986-74-5	Germacrane sesquiterpenoid	96	40	0.265431	Tricyclene	508-32-7	Tricyclic monoterpenoid	94	40	0.0658311	p-Thymol	3228-02-2	Menthane monoterpenoid	90	40	0.0918508	α-Fenchene	471-84-1	Bicyclic monoterpenoid	76	40	0.148528	1,4-Cadinadiene	16728-99-7	Sesquiterpenoid	95	40	0.204434	cis-Carveol	1197-06-4	Menthane monoterpenoid	94
41	0.258273	β-Ocimene	13877-91-3	Acyclic monoterpenoid	97	41	0.255035	β-Copaene	18252-44-3	Copaane sesquiterpenoid	94	41	0.0610766	4-Methyl-3-penten-2-one (Mesityl oxide)	141-79-7	Enone	90	41	0.0833959	Caryophyllene oxide	1139-30-6	Caryophyllane sesquiterpenoid	83	41	0.141612	α-Fenchocamphorone	514-15-8	Bicyclic monoterpenoid	94	41	0.177075	β-Myrcene	123-35-3	Acyclic monoterpenoid	91
42	0.234847	Bicyclogermacrene	67650-90-2	Germacrane sesquiterpenoid	93	42	0.246807	cis-β-Ocimene	3338-55-4	Acyclic monoterpenoid	97	42	0.0569198	Benzeneacetaldehyde	122-78-1	Phenylacetaldehyde	95	42	0.0705677	Sabinene	3387-41-5	Bicyclic monoterpenoid	91	42	0.124281	Fenchol, exo-	22627-95-8	Bicyclic monoterpenoid	98	42	0.172991	α-Bergamotene	17699-05-7	Bisabolane sesquiterpenoid	91
43	0.229827	Ethyl 2-(5-methyl-5-vinyltetrahydrofuran-2-yl)propan-2-yl carbonate	1000373-80-3	Ester	91	43	0.230518	γ-Pyronene	514-95-4	Branched unsaturated hydrocarbon	91	43	0.0556537	1,3,3-Trimethyl-2-oxabicyclo[2.2.2]octan-6-one (2-Oxo-1,8-cineole)	66965-44-4	Menthane monoterpenoid	87	43	0.0676652	p-Thymol	3228-02-2	Menthane monoterpenoid	90	43	0.122061	Perillaldehyde	2111-75-3	Menthane monoterpenoid	81	43	0.163141	α-Terpinene	99-86-5	Menthane monoterpenoid	80
44	0.22634	Bornyl isovalerate	76-50-6	Bicyclic monoterpenoid	91	44	0.228507	Ethyl 2-(5-methyl-5-vinyltetrahydrofuran-2-yl)propan-2-yl carbonate	1000373-80-3	Ester	91	44	0.0547537	Isopimaradiene	1686-66-4	Diterpenoid	94	44	0.0585692	1,3,3-Trimethyl-2-oxabicyclo[2.2.2]octan-6-one (2-Oxo-1,8-cineole)	66965-44-4	Menthane monoterpenoid	81	44	0.121453	4,5-Muuroladiene	54274-73-6	Cadinane sesquiterpenoid	98	44	0.160123	1,4-Cadinadiene	16728-99-7	Sesquiterpenoid	99
45	0.223853	2,3-Dehydro-1,8-cineole	92760-25-3	Menthane monoterpenoid	76	45	0.21777	cis-Geraniol	106-25-2	Acyclic monoterpenoid	91	45	0.0500852	trans-2-Hexenal	6728-26-3	Medium-chain aldehyde	98	45	0.0581923	4-Methyl-3-penten-2-one (Mesityl oxide)	141-79-7	Enone	90	45	0.119618	p-Mentha-1,4-dien-7-ol	22539-72-6	Menthane monoterpenoid	90	45	0.147136	cis-Carveol	1197-06-4	Menthane monoterpenoid	99
46	0.186323	Eugenol	97-53-0	Phenylpropanoid	98	46	0.183243	Humulene	6753-98-6	Humulane sesquiterpenoid	97	46	0.0420116	1,2,5,5-Tetramethyl-1,3-cyclopentadiene	4249-12-1	Branched unsaturated hydrocarbon	93	46	0.0571032	Benzeneacetaldehyde	122-78-1	Phenylacetaldehyde	95	46	0.115048	(+)-δ-Cadinene	483-76-1	Cadinane sesquiterpenoid	86	46	0.131829	2-Methyl-4-(2,6,6-trimethyl-1-cyclohexen-1-yl)-2-butenal	3155-71-3	Aldehyde	95
47	0.185859	1,5,9,9-Tetramethyl-1,4,7-cycloundecatriene	515812-15-4	Sesquiterpenoid	98	47	0.18163	3-Allylguaiacol (Eugenol)	1941-12-4	Phenylpropanoid	98	47	0.0290762	cis-3-Hexenyl benzoate	25152-85-6	Benzoic acid ester	91	47	0.0542457	Prenyl benzoate	5205-11-8	Benzoic acid ester	83	47	0.113538	(E)-Hex-3-enyl (E)-2-methylbut-2-enoate	120603-00-1	Fatty ester	90	47	0.130576	Isoterpinolene	586-63-0	Menthane monoterpenoid	95
48	0.18562	Ledol	577-27-5	Aromadendrane sesquiterpenoid	90	48	0.179588	Neryl acetate	141-12-8	Acyclic monoterpenoid	91	48	0.0270623	cis-β-Ocimene	3338-55-4	Acyclic monoterpenoid	96	48	0.053907	Isopimaradiene	1686-66-4	Diterpenoid	86	48	0.113322	Isoterpinolene	586-63-0	Menthane monoterpenoid	93	48	0.12799	Fenchol, exo-	22627-95-8	Bicyclic monoterpenoid	90
49	0.185036	Neryl acetate	141-12-8	Acyclic monoterpenoid	91	49	0.179431	Ledol	577-27-5	Aromadendrane sesquiterpenoid	95	49	0.0262733	2-Methyl-1-methylene-3-(1-methylethenyl)cyclopentane	56710-83-9	Cyclic monoterpene	86	49	0.0510364	trans-2-Hexenal	6728-26-3	Medium-chain aldehyde	96	49	0.110386	o-Cresol	95-48-7	Phenol	97	49	0.126104	Perillaldehyde	2111-75-3	Menthane monoterpenoid	78
50	0.157389	Geraniol	106-24-1	Acyclic monoterpenoid	92	50	0.169256	p-Cymen-8-ol	1197-01-9	Monoterpene alcohol	90	50	0.0237857	Geranyl acetate	105-87-3	Fatty ester	91	50	0.0430441	5-tert-Butyl-1,3-cyclopentadiene	35059-40-6	Cycloalkene	87	50	0.103282	Tricyclene	508-32-7	Tricyclic monoterpenoid	95	50	0.118847	(+)-δ-Cadinene	483-76-1	Cadinane sesquiterpenoid	90
51	0.149156	(-)-α-Muurolene	10208-80-7	Cadinane sesquiterpenoid	99	51	0.153906	Verbenone	1196-01-6	Bicyclic monoterpenoid	98	51	0.0221612	Methyl jasmonate	1211-29-6	Jasmonate ester	87	51	0.0296893	cis-3-Hexenyl benzoate	25152-85-6	Benzoic acid ester	90	51	0.0958007	4-Acetyl-1-methylcyclohexene	6090-09-1	Cetone	97	51	0.112953	Methyleugenol	93-15-2	Dimethoxybenzene	97
52	0.142926	(-)-β-Elemene	515-13-9	Elemane sesquiterpenoid	94	52	0.144751	1ξ,6ξ,7ξ-Cadina-4,9-diene	31983-22-9	Cadinane sesquiterpenoid	99	52	0.0210282	Eugenol	97-53-0	Phenylpropanoid	98	52	0.0282603	Ethyl 2-(5-methyl-5-vinyltetrahydrofuran-2-yl)propan-2-yl carbonate	1000373-80-3	Ester	83	52	0.0879715	Methyleugenol	93-15-2	Dimethoxybenzene	98	52	0.112929	o-Cresol	95-48-7	Phenol	87
53	0.140702	Aromadendrene	489-39-4	Aromadendrane sesquiterpenoid	98	53	0.13407	Caryophyllene oxide	1139-30-6	Caryophyllane sesquiterpenoid	86	53	0.020584	1,2,5,5-Tetramethyl-1,3-cyclopentadiene	4249-12-1	Branched unsaturated hydrocarbon	91	53	0.0274671	Humulene-1,2-epoxide	19888-34-7	Humulane sesquiterpenoid	87	53	0.0874224	2-Isopropyl-5-methyl-9-methylene-bicyclo[4.4.0]dec-1-ene	150320-52-8	Sesquiterpenoid	97	53	0.106137	p-Mentha-1,4-dien-7-ol	22539-72-6	Menthane monoterpenoid	93
54	0.131302	p-Cymen-8-ol	1197-01-9	Monoterpene alcohol	90	54	0.133294	Aromadendrene	489-39-4	Aromadendrane sesquiterpenoid	98	54	0.0195546	Thujone	546-80-5	Bicyclic monoterpenoid	96	54	0.026852	cis-β-Ocimene	3338-55-4	Acyclic monoterpenoid	97	54	0.0738421	α-Selinene	473-13-2	Eudesmane sesquiterpenoid	98	54	0.101637	Tricyclene	508-32-7	Tricyclic monoterpenoid	90
55	0.114968	Verbenone	1196-01-6	Bicyclic monoterpenoid	98	55	0.131536	(-)-β-Elemene	515-13-9	Elemane sesquiterpenoid	94	55	0.0195354	Thymol	89-83-8	Menthane monoterpenoid	93	55	0.023807	Abietatriene	19407-28-4	Diterpenoid	98	55	0.0735542	1,7,7-Trimethylbicyclo[2.2.1]hept-2-yl acetate (bornyl acetate)	92618-89-8	Bicyclic monoterpenoid	91	55	0.099566	(E)-Hex-3-enyl (E)-2-methylbut-2-enoate	120603-00-1	Fatty ester	95
56	0.108249	α-Campholenal	4501-58-0	Monocyclic monoterpenoid	83	56	0.109173	α-Campholenal	4501-58-0	Monocyclic monoterpenoid	91	56	0.0160507	3-Carene	13466-78-9	Bicyclic monoterpenoid	96	56	0.0223405	Eugenol	97-53-0	Phenylpropanoid	98	56	0.0653547	γ-Muurolene	30021-74-0	Cadinane sesquiterpenoid	90	56	0.098836	2-Isopropyl-5-methyl-9-methylene-bicyclo[4.4.0]dec-1-ene	150320-52-8	Sesquiterpenoid	97
57	0.104225	Isobornyl formate	12 -67-5	Bicyclic monoterpenoid	91	57	0.100941	cis-Piperitol	16721-38-3	Menthane monoterpenoid	91	57	0.0134142	α-Cedrene	469-61-4	Cedrane and isocedrane sesquiterpenoid	96	57	0.0215907	Methyl jasmonate	1211-29-6	Jasmonate ester	93	57	0.0627926	4-Hydroxy-3-methylacetophenone	876-02-8	Acetophenone	81	57	0.0983596	4-Acetyl-1-methylcyclohexene	6090-09-1	Cetone	94
58	0.0993391	cis-Geraniol	106-25-2	Acyclic monoterpenoid	89	58	0.0960407	7-(1-Methylethylidene)bicyclo[4.1.0]heptane	53282-47-6	Bicyclic monoterpenoid	89	58	0.0120784	2-Methylanisole	578-58-5	Anisol	93	58	0.0196239	1,2,5,5-Tetramethyl-1,3-cyclopentadiene	4249-12-1	Branched unsaturated hydrocarbon	83	58	0.0517907	(Z)-β-Farnesene	28973-97-9	Sesquiterpenoid	95	58	0.0945335	1,1,6-Trimethyl-1,2-dihydronaphthalene	3364-38-6	Naphthalene	97
59	0.088891	Geranyl butyrate	106-29-6	Fatty ester	91	59	0.0869678	Geranyl isobutyrate	2345-26-8	Fatty ester	86	59	0.0112541	Benzaldehyde	100-52-7	Benzoyl derivative	81	59	0.0191567	Thymol	89-83-8	Menthane monoterpenoid	94	59	0.0516457	b-Terpineol	7299-41-4	Menthane monoterpenoid	83	59	0.0869334	α-Selinene	473-13-2	Eudesmane sesquiterpenoid	83
60	0.084216	β-Patchoulene	514-51-2	Polycyclic hydrocarbon	83	60	0.0833564	1,4-Cadinadiene	16728-99-7	Sesquiterpenoid	91	60	0.010707	ζ-Fenchene	514-14-7	Bicyclic monoterpenoid	94	60	0.0178198	2-Methylenebornane	27538-47-2	Bicyclic monoterpenoid	93	60	0.0513909	Toluene	108-88-3	Aromatic hydrocarbon	91	60	0.0727244	γ-Muurolene	30021-74-0	Cadinane sesquiterpenoid	95
61	0.0793696	β-Cubebene	13744-15-5	Cubebane and ivaxillarane sesquiterpenoid	96	61	0.0821524	cis-Carveol	1197-06-4	Menthane monoterpenoid	93	61	0.0103551	Toluene	108-88-3	Aromatic hydrocarbon	93	61	0.0166516	Geranyl butyrate	106-29-6	Fatty ester	90	61	0.0498303	Elixene (gamma-elemene)	3242-08-8	Elemane sesquiterpenoid	90	61	0.0720801	1,7,7-Trimethylbicyclo[2.2.1]hept-2-yl acetate (Bornyl acetate)	92618-89-8	Bicyclic monoterpenoid	96
62	0.07292	Pinocarvone	30460-92-5	Menthane monoterpenoid	95	62	0.0815389	Pinocarvone	30460-92-5	Menthane monoterpenoid	95							62	0.0152563	3-Carene	13466-78-9	Bicyclic monoterpenoid	93	62	0.0462974	Elemol	639-99-6	Elemane sesquiterpenoid	91	62	0.0719112	(1R)-α-Pinene	7785-70-8	Bicyclic monoterpenoid	97
63	0.0685472	γ-Muurolene	30021-74-0	Cadinane sesquiterpenoid	99	63	0.0770727	2-Isopropyl-5-methyl-9-methylene-bicyclo[4.4.0]dec-1-ene	150320-52-8	Sesquiterpenoid	96							63	0.0119704	2-Methylanisole	578-58-5	Anisol	95	63	0.0446422	5,6,7,8-Tetrahydro-2,5-dimethyl-8-(1-methylethyl)-1-naphthalenol	55012-72-1	Bicyclic sesquiterpenoid	91	63	0.0651874	4-Hydroxy-3-methylacetophenone	876-02-8	Acetophenone	91
64	0.066552	(+)-β-Himachalene	1461-03-6	Himachalane and lippifoliane sesquiterpenoid	90	64	0.0655941	γ-Muurolene	30021-74-0	Cadinane sesquiterpenoid	99							64	0.0106867	Benzaldehyde	100-52-7	Benzoyl derivative	87	64	0.0363664	α-Copaene	3856-25-5	Copaane sesquiterpenoid	95	64	0.0567628	Elemol	639-99-6	Elemane sesquiterpenoid	93
65	0.0656222	cis-Carveol	1197-06-4	Menthane monoterpenoid	95	65	0.0633897	α-Copaene	3856-25-5	Copaane sesquiterpenoid	91							65	0.00970839	ζ-Fenchene	514-14-7	Bicyclic monoterpenoid	91	65	0.0346628	3,3-Dimethyl-5-(1-methylethenyl)cyclopentene	840524-63-2	Branched unsaturated hydrocarbon	89	65	0.0557012	(Z)-β-Farnesene	28973-97-9	Sesquiterpenoid	93
66	0.0577546	Citral	5392-40-5	Acyclic monoterpenoid	94	66	0.0563376	Eremophilene	10219-75-7	Eremophilane sesquiterpenoid	97							66	0.00969617	Toluene	108-88-3	Aromatic hydrocarbon	93	66	0.0310134	γ-Elemene	29873-99-2	Elemane sesquiterpenoid	76	66	0.0533304	b-Terpineol	7299-41-4	Menthane monoterpenoid	96
67	0.0575195	α-Selinene	473-13-2	Eudesmane sesquiterpenoid	99	67	0.0558589	trans-2-Hexenal	6728-26-3	Medium-chain aldehyde	95													67	0.0262821	Benzaldehyde	100-52-7	Benzoyl derivative	96	67	0.0485606	5,6,7,8-Tetrahydro-2,5-dimethyl-8-(1-methylethyl)-1-naphthalenol	55012-72-1	Bicyclic sesquiterpenoid	83
68	0.0557909	trans-2-Hexenal	6728-26-3	Medium-chain aldehyde	96	68	0.053057	Elemicin	487-11-6	Anisol	98													68	0.0239962	1-Hexanol	111-27-3	Fatty alcohol	78	68	0.0433439	Hexyl 2-methylbutanoate	10032-15-2	Ester	76
69	0.0530175	Elemicin	487-11-6	Anisol	97	69	0.0516161	Citral	5392-40-5	Acyclic monoterpenoid	95													69	0.0211255	trans-2-Hexenal	6728-26-3	Medium-chain aldehyde	89	69	0.0383783	Copaene	3856-25-5	Copaane sesquiterpenoid	80
70	0.0521889	α-Phellandrene	99-83-2	Menthane monoterpenoid	76	70	0.0490125	α-Phellandrene	99-83-2	Menthane monoterpenoid	76													70	0.0156181	3-Carene	13466-78-9	Bicyclic monoterpenoid	94	70	0.0355001	(1R,3S,4S,6S)-4,7,7-Trimethylbicyclo[4.1.0]heptan-3-ol	4089-03-6	Alcohol	97
71	0.0497905	β-Copaene	18252-44-3	Copaane sesquiterpenoid	93	71	0.0479056	gamma-Muurolene	483-75-0	Cadinane sesquiterpenoid	97													71	0.0154476	p-Cresol	106-44-5	Phenol	93	71	0.0345616	Valencene	4630-07-3	Bisabolane sesquiterpenoid	90
72	0.0493969	β-Maaliene	489-29-2	Sesquiterpenoid	93	72	0.0461605	1ξ,6ξ,7ξ-Cadina-4,9-diene	31983-22-9	Cadinane sesquiterpenoid	97													72	0.0107901	3-Methyl-2-butenal	107-86-8	Aldehyde	94	72	0.0327719	Germacrene B	15423-57-1	Germacrane sesquiterpenoid	98
73	0.0480677	(+)-α-Muurolene	17627-24-6	Cadinane sesquiterpenoid	96	73	0.0432215	β-Maaliene	489-29-2	Sesquiterpenoid	97																			73	0.0295441	Benzaldehyde	100-52-7	Benzoyl derivative	98
74	0.0455307	Aromadendrene	14682-34-9	Aromadendrane sesquiterpenoid	92	74	0.0388228	Neryl acetate	141-12-8	Acyclic monoterpenoid	86																			74	0.024327	1-Hexanol	111-27-3	Fatty alcohol	95
75	0.0426738	cis-Piperitol	16721-38-3	Menthane monoterpenoid	90	75	0.035683	Alloaromadendrene	25246-27-9	Aromadendrane sesquiterpenoid	97																			75	0.0220603	1ξ,6ξ,7ξ-Cadina-4,9-diene	31983-22-9	Cadinane sesquiterpenoid	97
76	0.0400602	cis-Geraniol	106-25-2	Acyclic monoterpenoid	87	76	0.0343459	Aromadendrene	489-39-4	Aromadendrane sesquiterpenoid	99																			76	0.0156575	6,10-Dimethylundecan-2-one	1604-34-8	Cetone	95
77	0.036761	Eremophilene	10219-75-7	Eremophilane sesquiterpenoid	97	77	0.0325775	2,4-Thujadiene	36262-09-6	Thujane monoterpenoid	91																			77	0.0144618	p-Cresol	106-44-5	Phenol	94
78	0.0358066	Alloaromadendrene	25246-27-9	Aromadendrane sesquiterpenoid	98	78	0.0311017	Isoaromadendrene epoxide	499134-59-7	Aromadendrane sesquiterpenoid	86																			78	0.0112727	3-Methyl-2-butenal	107-86-8	Aldehyde	89
79	0.0331619	2,4-Thujadiene	36262-09-6	Thujane monoterpenoid	91	79	0.0292256	1,4,8-Cyclododecatriene	24252-85-5	Branched unsaturated hydrocarbon	78
80	0.0307526	2,3,4,6-Tetramethylphenol	3238-38-8	Phenol	93	80	0.0269778	1-Hexanol	111-27-3	Fatty alcohol	90
81	0.0305021	Pseudolimonene	13837-95-1	Menthane monoterpenoid	83	81	0.0173862	Thymol	89-83-8	Menthane monoterpenoid	93
82	0.0300025	Isoaromadendrene epoxide	499134-59-7	Aromadendrane sesquiterpenoid	83	82	0.017295	α-Bourbonene	5208-58-2	Bourbonane sesquiterpenoid	91
83	0.0263897	1-Hexanol	111-27-3	Fatty alcohol	90	83	0.0108064	4-Methylene-5-hexenal	17844-21-2	Medium-chain aldehyde	80
84	0.0236342	(-)-Carvone	6485-40-1	Menthane monoterpenoid	91	84	0.00710594	Hexanal	66-25-1	Medium-chain aldehyde	80
85	0.018894	α-Bourbonene	5208-52-2	Bourbonane sesquiterpenoid	83
86	0.0184813	Carvacrol	499-75-2	Menthane monoterpenoid	90
87	0.0116344	4-Methylene-5-hexenal	17844-21-2	Medium-chain aldehyde	94
88	0.00692306	Hexanal	66-25-1	Medium-chain aldehyde	83

## Sheet: Tables and graphics
	Type	Thymus vulgaris				Rosmarinus officinalis var. 'prostratus'				Lavandula dentata						Class	Thymus vulgaris				Rosmarinus officinalis var. 'prostratus'				Lavandula dentata
		Injection 1	Injection 2	Average	STD	Injection 1	Injection 2	Average	STD	Injection 1	Injection 2	Average	STD				Injection 1	Injection 2	Average	STD	Injection 1	Injection 2	Average	STD	Injection 1	Injection 2	Average	STD		Peak	Area Pct	Library/ID	Type	Area Pct	Library/ID	Type	Area Pct	Library/ID	Type	Area Pct	Library/ID	Type	Area Pct	Library/ID	Type	Area Pct	Library/ID	Type
		R.A. (%)1	R.A. (%)1			R.A. (%)1	R.A. (%)1			R.A. (%)1	R.A. (%)1						R.A. (%)1	R.A. (%)1			R.A. (%)1	R.A. (%)1			R.A. (%)1	R.A. (%)1				1	17.7895	1,8-Cineole	Menthane monoterpenoid	18.4386	1,8-Cineole	Menthane monoterpenoid	18.6174	(1R)-α-Pinene	Bicyclic monoterpenoid	18.8279	(1R)-α-Pinene	Bicyclic monoterpenoid	35.3206	1,8-Cineole	Menthane monoterpenoid	33.9829	1,8-Cineole	Menthane monoterpenoid
	Monoterpenoids	81.3562	81.0367	81.1965	0.225911	91.816	92.1421	91.979	0.230544	70.091	69.3902	69.7406	0.495574		Monoterpenoids	Acyclic monoterpenoids	8.8065	8.64618	8.72634	0.113361	7.3448	7.32249	7.33364	0.0157721	2.03103	2.03396	2.0325	0.00207257		2	11.2198	(+)-Camphor	Bicyclic monoterpenoid	11.1498	Camphor (2-Bornanone)	Bicyclic monoterpenoid	13.4411	Verbenone	Bicyclic monoterpenoid	13.3998	Verbenone	Bicyclic monoterpenoid	7.62466	(+)-Camphor	Bicyclic monoterpenoid	7.5261	(+)-Camphor	Bicyclic monoterpenoid
	Sesquiterpenoids	13.0001	12.6996	12.8499	0.212461	1.90478	1.9507	1.92774	0.0324684	7.81558	8.28642	8.051	0.332937			Aromatic monoterpenoids	0	0	0	0	0	0	0	0	0.263919	0.28047	0.272194	0.0117034		3	10.3322	endo-Borneol	Bicyclic monoterpenoid	10.3095	endo-Borneol	Bicyclic monoterpenoid	10.3156	1,8-Cineole	Menthane monoterpenoid	10.3182	1,8-Cineole	Menthane monoterpenoid	6.45741	(-)-β-Pinene	Bicyclic monoterpenoid	6.32727	(-)-β-Pinene	Bicyclic monoterpenoid
	Acetophenones	0	0	0	0	0	0	0	0	0.0627926	0.0651874	0.06399	0.00169335			Bicyclic monoterpenoids	36.6546	36.6862	36.6704	0.0223347	55.6691	56.186	55.9275	0.36553	22.759	22.2399	22.4995	0.367034		4	5.84519	Camphene	Bicyclic monoterpenoid	5.7827	Camphene	Bicyclic monoterpenoid	7.15979	(+)-Camphor	Bicyclic monoterpenoid	7.11846	(+)-Camphor	Bicyclic monoterpenoid	3.14743	Myrtenal	Bicyclic monoterpenoid	3.16612	Myrtenal	Bicyclic monoterpenoid
	Alcohols	0	0	0	0	0	0	0	0	0	0.0355001	0.01775	0.0251023			Cyclic monoterpenes	0	0	0	0	0.0262733	0	0.0131367	0.018578	0	0	0	0		5	5.48431	(±)-Linalool	Acyclic monoterpenoid	5.42881	(±)-Linalool	Acyclic monoterpenoid	5.16198	L-Bornyl acetate	Bicyclic monoterpenoid	5.17243	L-Bornyl acetate	Bicyclic monoterpenoid	2.58328	(-)-α-Pinene	Bicyclic monoterpenoid	2.54523	(1R)-α-Pinene	Bicyclic monoterpenoid
	Aldehydes	0	0	0	0	0.208891	0.250568	0.22973	0.0294696	0.0107901	0.143101	0.0769457	0.0935582			Menthane monoterpenoids	35.353	35.1279	35.2404	0.159201	28.1405	28.0076	28.074	0.093981	44.5642	43.7258	44.145	0.592822		6	4.52103	α-Terpineol	Menthane monoterpenoid	4.56244	α-Terpineol	Menthane monoterpenoid	4.86258	D-Limonene	Menthane monoterpenoid	4.79132	D-Limonene	Menthane monoterpenoid	1.90177	α-Terpineol	Menthane monoterpenoid	1.92149	α-Terpineol	Menthane monoterpenoid
	Anisols	0.0530175	0.053057	0.0530373	2.79369e-05	0.0120784	0.0119704	0.0120244	7.63418e-05	0	0	0	0			Monocyclic monoterpenoids	0.108249	0.109173	0.108711	0.000653417	0	0	0	0	0.369613	0.378898	0.374256	0.00656561		7	3.77048	(-)-α-Pinene	Bicyclic monoterpenoid	3.71006	(1R)-α-Pinene	Bicyclic monoterpenoid	4.43699	Camphene	Bicyclic monoterpenoid	4.37628	Camphene	Bicyclic monoterpenoid	1.85379	(±)-Linalool	Acyclic monoterpenoid	1.85689	(±)-Linalool	Acyclic monoterpenoid
	Aromatic hydrocarbons	0	0	0	0	0.0103551	0.00969617	0.0100256	0.000465952	0.0513909	0	0.0256954	0.0363388			Monoterpene alcohols	0.131302	0.169256	0.150279	0.026838	0.196303	0.200869	0.198586	0.00322917	0	0.629472	0.314736	0.445104		8	3.58004	o-Cymene	Menthane monoterpenoid	3.52032	o-Cymene	Menthane monoterpenoid	3.50455	β-Myrcene	Acyclic monoterpenoid	3.43897	β-Myrcene	Acyclic monoterpenoid	1.74145	β-Eudesmol	Eudesmane sesquiterpenoid	1.77844	β-Eudesmol	Eudesmane sesquiterpenoid
	Benzoic acid esters	0	0	0	0	0.0290762	0.083935	0.0565056	0.038791	0	0	0	0			Thujane monoterpenoids	0.0331619	0.0325775	0.0328697	0.00041319	0	0	0	0	0	0	0	0		9	2.72507	(-)-Terpinen-4-ol	Menthane monoterpenoid	2.74073	(-)-Terpinen-4-ol	Menthane monoterpenoid	3.02634	(±)-Linalool	Acyclic monoterpenoid	3.01172	(±)-Linalool	Acyclic monoterpenoid	1.48038	p-Thymol	Menthane monoterpenoid	1.51	Thymol	Menthane monoterpenoid
	Benzoyl derivatives	0	0	0	0	0.0112541	0.0106867	0.0109704	0.000401156	0.0262821	0.0295441	0.0279131	0.00230658			Tricyclic monoterpenoids	0.269336	0.265431	0.267383	0.00276103	0.439086	0.425106	0.432096	0.00988488	0.103282	0.101637	0.102459	0.00116329		10	2.67897	(-)-β-Pinene	Bicyclic monoterpenoid	2.63203	(-)-β-Pinene	Bicyclic monoterpenoid	3.02055	α-Terpineol	Menthane monoterpenoid	2.99866	α-Terpineol	Menthane monoterpenoid	1.4286	Pinocarvone	Menthane monoterpenoid	1.42696	Pinocarvone	Menthane monoterpenoid
	Branched unsaturated hydrocarbons	0	0.259743	0.129872	0.183666	0.0625956	0.0196239	0.0411097	0.0303856	0.0346628	0	0.0173314	0.0245103		Sesquiterpenoids	Aromadendrane sesquiterpenoids	2.16609	2.11688	2.14149	0.0347958	0	0	0	0	0	0	0	0
	Cetones	0	0	0	0	0	0	0	0	0.332067	0.354514	0.343291	0.0158724			Bisabolane sesquiterpenoids	0.411353	0.401224	0.406289	0.00716269	0	0	0	0	1.0635	1.15184	1.10767	0.0624622
	Cycloalkenes	0	0	0	0	0	0.0430441	0.0215221	0.0304368	0	0	0	0			Bourbonane sesquiterpenoids	0.323208	0.312166	0.317687	0.00780814	0	0	0	0	0	0	0	0			Thymus vulgaris				Rosmarinus officinalis var. 'prostratus'			Lavandula dentata
	Cyclodienes	0	0	0	0	0	0	0	0	0	0.247363	0.123681	0.174912			Cadinane sesquiterpenoids	1.11525	1.12826	1.12175	0.00919696	0	0	0	0	1.42797	1.6634	1.54569	0.166474			Peak	Compound	R.A. (%)	STD	Compound	R.A. (%)	STD	Compound	R.A. (%)	STD
	Dimethoxybenzenes	1.00718	0.986134	0.996655	0.0148785	0.110557	0.111483	0.11102	0.000654217	0.0879715	0.112953	0.100462	0.0176646			Caryophyllane sesquiterpenoids	2.96195	3.06353	3.01274	0.0718261	1.18309	1.19104	1.18707	0.0056229	1.55652	1.60628	1.5814	0.0351868			1	1,8-Cineole	18.114	0.459033	(1R)-α-Pinene	18.7226	0.148821	1,8-Cineole	34.6518	0.945935
	Diterpenoids	0	0	0	0	0.0547537	0.077714	0.0662338	0.0162354	0.390917	0.411422	0.401169	0.0144989			Cedrane and isocedrane sesquiterpenoids	0	0	0	0	0.487855	0.496782	0.492318	0.00631256	0	0	0	0			2	(+)-Camphor	11.1848	0.0495225	Verbenone	13.4205	0.0291793	(+)-Camphor	7.57538	0.0696944
	Enones	0	0	0	0	0.0610766	0.0581923	0.0596344	0.00203954	0	0	0	0			Copaane sesquiterpenoids	0.0497905	0.318425	0.184108	0.189953	0	0	0	0	0.0363664	0.0383783	0.0373723	0.00142263			3	endo-Borneol	10.3209	0.0160259	1,8-Cineole	10.3169	0.00181783	(-)-β-Pinene	6.39234	0.0920228
	Esters	0.229827	0.228507	0.229167	0.000932704	0	0.0282603	0.0141302	0.0199831	0.328367	0.376294	0.352331	0.0338892			Cubebane and ivaxillarane sesquiterpenoids	0.0793696	0	0.0396848	0.0561228	0	0	0	0	0	0	0	0			4	Camphene	5.81395	0.0441875	(+)-Camphor	7.13912	0.0292267	Myrtenal	3.15678	0.0132113
	Fatty alcohols	0.0263897	0.0269778	0.0266837	0.00041589	0	0	0	0	0.0239962	0.024327	0.0241616	0.000233902			Elemane sesquiterpenoids	1.80632	1.77314	1.78973	0.023457	0	0	0	0	0.127141	0.0567628	0.091952	0.049765			5	(±)-Linalool	5.45656	0.0392449	L-Bornyl acetate	5.16721	0.00739235	(-)-α-Pinene	2.56426	0.026906
	Fatty esters	0.088891	0.0869678	0.0879294	0.00135992	0.0237857	0.0166516	0.0202187	0.00504453	0.389679	0.405345	0.397512	0.0110773			Eremophilane sesquiterpenoids	0.036761	0.0563376	0.0465493	0.0138427	0	0	0	0	0	0	0	0			6	α-Terpineol	4.54174	0.0292801	D-Limonene	4.82695	0.0503902	α-Terpineol	1.91163	0.0139415
	Jasmonate esters	0	0	0	0	0.0221612	0.0215907	0.021876	0.000403374	0	0	0	0			Eudesmane sesquiterpenoids	2.512	2.41896	2.46548	0.06579	0	0	0	0	2.91038	2.99027	2.95033	0.0564972			7	(-)-α-Pinene	3.74027	0.0427177	Camphene	4.40664	0.0429293	(±)-Linalool	1.85534	0.002195
	Medium-chain aldehydes	0.0743485	0.0737713	0.0740599	0.000408123	0.0500852	0.0510364	0.0505608	0.000672617	0.0211255	0	0.0105627	0.014938			Germacrane sesquiterpenoids	0.497643	0	0.248822	0.351887	0	0	0	0	0	0.0327719	0.0163859	0.0231732			8	o-Cymene	3.55018	0.0422289	β-Myrcene	3.47176	0.0463698	β-Eudesmol	1.75995	0.0261523
	Naphthalene	0	0	0	0	0	0	0	0	0	0.0945335	0.0472668	0.0668453			Himachalane and lippifoliane sesquiterpenoids	0.066552	0	0.033276	0.0470593	0	0	0	0	0	0	0	0			9	(-)-Terpinen-4-ol	2.7329	0.0110738	(±)-Linalool	3.01903	0.0103382	p-Thymol	1.49519	0.0209429
	Octadecanoids	0	0	0	0	0.316471	0.319211	0.317841	0.00193733	0	0	0	0			Humulane sesquiterpenoids	0	0.183243	0.0916217	0.129573	0.233834	0.262872	0.248353	0.0205329	0	0	0	0			10	(-)-β-Pinene	2.6555	0.0331879	α-Terpineol	3.00961	0.0154785	Pinocarvone	1.42778	0.00115842
	Phenols	0.0307526	0	0.0153763	0.0217454	0	0	0	0	0.125834	0.127391	0.126613	0.00110143			Other sesquiterpenoids	0.973823	0.927479	0.950651	0.0327702	0	0	0	0	0.693698	0.74671	0.720204	0.0374857
	Phenylacetaldehydes	0	0	0	0	0.0569198	0.0571032	0.0570115	0.000129683	0.200914	0.204697	0.202805	0.00267513			1R.A.: Relative abundance (%)
	Phenylpropanoids	0.186323	0.18163	0.183977	0.0033187	0.0210282	0.0223405	0.0216843	0.000927938	0	0	0	0
	Polycyclic hydrocarbons	0.084216	0	0.042108	0.0595497	0	0	0	0	0	0	0	0
	Tertiary alcohols	0	0.280307	0.140153	0.198207	0	0	0	0	0	0	0	0
	Unclassified	3.86273	4.08653	3.97463	0.158249	5.22811	4.71414	4.97113	0.363433	20.0066	19.6912	19.8489	0.223007
	Total identified	96.1373	95.9135	96.0254	0.158249	94.7719	95.2859	95.0289	0.363433	80.038	80.3573	80.1977	0.225777
	1R.A.: Relative abundance (%)

## Sheet: Mortality
Sample	Plate	Dead	Alive	Mortality (%)			Plate	Dead	Alive	Mortality (%)			Plate	Dead	Alive	Mortality (%)			Plate	Dead	Alive	Mortality (%)			Plate	Dead	Alive	Mortality (%)			Plate	Dead	Alive	Mortality (%)			Plate	Dead	Alive	Mortality (%)			Plate	Dead	Alive	Mortality (%)			Plate
Control	1	2	8	20		Rosmarinus officinalis 15 mL ml-1	1	8	2	80		Rosmarinus officinalis 10 mL ml-1	1	2	8	20		Rosmarinus officinalis 4 mL ml-1	1	3	7	30		Lavandula dentata 15 mL ml-1	1	1	9	10		Lavandula dentata 10 mL ml-1	1	6	4	60		Lavandula dentata 4 mL ml-1	1	10	0	100		Thymus vulgaris 15 mL ml-1	1	10	0	100		Thymus vulgaris 10 mL ml-1	1
	2	0	13	0			2	9	1	90			2	3	7	30			2	7	3	70			2	1	9	10			2	5	5	50			2	6	4	60			2	10	0	100			2
	3	2	8	20			3	4	6	40			3	5	5	50			3	3	7	30			3	0	10	0			3	9	1	90			3	7	3	70			3	9	1	90			3
	4	1	10	9.09091			4	8	2	80			4	9	1	90			4	2	8	20			4	0	10	0			4	5	5	50			4	9	1	90			4	10	0	100			4
	5	1	10	9.09091			5	8	2	80			5	2	8	20			5	1	9	10			5	2	8	20			5	9	1	90			5	10	0	100			5	10	0	100			5
	6	0	10	0			6	9	1	90			6	4	6	40			6	4	6	40			6	2	8	20			6	6	4	60			6	3	7	30			6	10	0	100			6
	7	3	7	30			7	5	5	50			7	2	8	20			7	6	4	60			7	1	9	10			7	5	5	50			7	3	7	30			7	8	2	80			7
	8	1	9	10			8	6	4	60			8	3	7	30			8	4	6	40			8	2	8	20			8	9	1	90			8	3	7	30			8	9	1	90			8
	9	3	7	30			9	2	8	20			9	3	7	30			9	3	7	30			9	2	8	20			9	3	7	30			9	7	3	70			9	10	0	100			9
			Mean	14.2424			10	2	8	20			10	1	9	10			10	3	7	30			10	1	9	10			10	6	4	60			10	6	4	60			10	10	0	100			10
			Std	11.3999			11	4	6	40			11	4	6	40			11	9	2	81.8182			11	4	6	40			11	3	7	30			11	2	8	20			11	7	3	70			11
							12	7	3	70			12	4	6	40			12	3	7	30			12	6	4	60			12	3	7	30			12	5	7	41.6667			12	4	6	40			12
							13	8	2	80			13	6	4	60			13	5	5	50			13	4	6	40			13	6	4	60			13	6	4	60			13	8	2	80			13
							14	3	7	30			14	6	4	60			14	2	8	20			14	5	5	50			14	4	6	40			14	3	7	30			14	7	3	70			14
							15	5	5	50			15	1	9	10			15	5	5	50			15	3	7	30			15	10	0	100			15	4	6	40			15	5	5	50			15
							16	9	1	90			16	2	8	20			16	5	5	50			16	6	4	60			16	1	9	10			16	1	11	8.33333			16	7	3	70			16
							17	4	6	40			17	5	5	50			17	1	10	9.09091			17	3	7	30			17	9	1	90			17	6	4	60			17	6	4	60			17
							18	3	7	30			18	10	0	100			18	4	6	40			18	1	10	9.09091			18	3	7	30			18	3	7	30			18	10	0	100			18
							19	2	8	20			19	7	3	70			19	6	4	60			19	6	4	60			19	2	8	20			19	2	8	20			19	10	0	100			19
							20	10	0	100			20	2	8	20			20	3	7	30			20	4	6	40			20	5	6	45.4545			20	9	2	81.8182			20	8	2	80			20
							21	7	3	70			21	7	3	70			21	5	5	50			21	2	8	20			21	5	5	50			21	6	4	60			21	1	9	10			21
							22	5	5	50			22	4	6	40			22	1	12	7.69231			22	4	6	40			22	5	5	50			22	3	7	30			22	8	2	80			22
							23	7	3	70			23	6	4	60			23	2	9	18.1818			23	0	12	0			23	7	3	70			23	2	8	20			23	5	6	45.4545			23
							24	8	2	80			24	1	9	10			24	7	3	70			24	6	4	60			24	3	7	30			24	3	7	30			24	6	4	60			24
							25	8	2	80			25	2	8	20			25	6	4	60			25	5	5	50			25	8	2	80			25	4	6	40			25	3	10	23.0769			25
							26	6	4	60			26	3	7	30			26	3	9	25			26	4	6	40			26	8	3	72.7273			26	6	5	54.5455			26	10	0	100			26
							27	3	7	30			27	4	9	30.7692			27	7	3	70			27	6	4	60			27	2	8	20			27	3	8	27.2727			27	9	1	90			27
							28	1	9	10			28	5	5	50			28	2	11	15.3846			28	1	13	7.14286			28	10	2	83.3333			28	2	8	20			28	10	0	100			28
							29	6	4	60			29	3	7	30			29	0	10	0			29	5	5	50			29	3	7	30			29	3	10	23.0769			29	8	2	80			29
							30	3	7	30			30	10	0	100			30	6	4	60			30	7	3	70			30	4	6	40			30	7	3	70			30	7	3	70			30
									Mean	56.6667					Mean	41.6923					Mean	38.5723					Mean	31.2078					Mean	53.7172					Mean	46.8904					Mean	77.951
									Std	25.6412					Std	25.325					Std	21.6506					Std	21.5885					Std	24.7983					Std	25.3866					Std	24.6406
						Mortality (%)
						Species	Dose (mL mL-1)
							15		10		4
							Mean	Std	Mean	Std	Mean	Std
						Rosmarinus officinalis	56.6667	25.6412	41.6923	25.325	38.5723	21.6506
						Lavandula dentata	31.2078	21.5885	53.7172	24.7983	46.8904	25.3866
						Thymus vulgaris	77.951	24.6406	54.3333	22.8775	34.2529	23.291
						Control	14.2424	11.3999
						Mortality (%)
						Species			Dose (mL mL-1)
									10
									Mean	Std
						Rosmarinus officinalis + Thymus vulgaris			41.1818	21.4056
						Rosmarinus officinalis + Lavandula dentata			62.6667	28.519
						Thymus vulgaris + Lavandula dentata			61.4895	26.3466
[truncated: 23 more columns]
